# Supplementary material for: Transcriptome adaptation of the bovine mammary gland to diets rich in unsaturated fatty acids shows greater impact of linseed oil over safflower oil on gene expression and metabolic pathways
Source: BMC Genomics. 2016 Feb 9;17:104. doi: 10.1186/s12864-016-2423-x (PMC4748538; doi:10.1186/s12864-016-2423-x)
Supplement: Additional file 3: — Reads and mapping statistics according to treatment. (XLSX 20 kb) [file 12864_2016_2423_MOESM3_ESM.xlsx]

## Sheet: Add file3a_Mapping  all reads
Additional file 3a:
Reads and mapping statistics
Sample	raw paired reads	trimmed pairs	total genome aligned pairs	Multiple alignments	disconcordant alignments	Unique alignments
14LS2	33774115	32049450	30070307	1098661	113348	28858298
14SF61	34661340	33188381	31131517	1158593	97381	29875543
28LS2	31629821	29869910	28121119	884156	115433	27121530
28SF61	33945751	32477354	30413304	703991	137854	29571459
7LS2	33273804	31915622	30091358	944656	107198	29039504
7SF61	33841039	32397573	30307967	1825684	131421	28350862
14LS63	30766920	28902089	26596364	702496	88956	25804912
14SF62	35375630	33576951	31157636	1066993	140411	29950232
28LS63	29261359	27257652	24990570	674872	87199	24228499
28SF62	33787935	31877996	29369376	1780190	108326	27480860
7LS63	31046014	29297802	27096450	861384	89568	26145498
7SF62	32549152	30699099	28279356	677020	86008	27516328
14LS66	32954617	30789976	28150321	925927	102242	27122152
14SF70	31374331	29371148	26738280	741340	78275	25918665
28LS66	33506099	31521894	28791485	719951	135157	27936377
28SF70	30021492	28066063	25500281	719306	75643	24705332
7LS66	35705054	33745175	30985702	960295	93593	29931814
7SF70	31948098	30030520	27445158	638541	85592	26721025
14LS67	30729002	29027397	27019939	757313	101642	26160984
14SF71	32861771	31025403	28785001	855012	99159	27830830
28LS67	39863055	38024958	35504163	1093011	104099	34307053
28SF71	31296135	29621953	27493846	1051879	123748	26318219
7LS67	33151058	31506089	29377100	934763	118113	28324224
7SF71	34336411	32345399	29960845	843138	107404	29010303
14LS73	33969470	31878132	29349468	703296	111777	28534395
14SF72	32450178	30259742	27733036	1052837	120127	26560072
28LS73	30113244	28026342	25845292	588887	111969	25144436
28SF72	30734606	28768249	26264306	883875	91710	25288721
7LS73	33318827	31261761	28868958	896762	108876	27863320
7SF72	32066299	29800215	27206015	945072	87464	26173479
14LS74	33649448	31576197	28951661	1306826	141164	27503671
14SF5355	31812658	29741081	27388487	813083	123265	26452139
28LS74	31784389	29689934	27238539	835885	104016	26298638
28SF5355	34171722	32278703	29763668	780414	118410	28864844
7LS74	31496194	29691812	27358658	918122	103135	26337401
7SF5355	31522280	29530853	27198688	913048	110188	26175452
Total	1178749318	1111088875	1026544221	33257279	3859871	989427071
			0.870876	0.0323973	0.00376006	0.963843
	Note: Total aligned pairs includes multiple alignments and disconcordant alignments.

## Sheet: Add file 3b_Linseed oil trt
Additional file 3b
Reads and mapping statistics: Linseed oil treatment
Sample	Sample	treatment	raw paired reads	trimmed paired	total genome aligned pairs	Multiple alignments	disconcordant alignments	Unique aligned
14LS2	14LS2	LS	33774115	32049450	30070307	1098661	113348	28858298
28LS2	28LS2	LS	31629821	29869910	28121119	884156	115433	27121530
7LS2	7LS2	LS	33273804	31915622	30091358	944656	107198	29039504
14LS63	14LS63	LS	30766920	28902089	26596364	702496	88956	25804912
28LS63	28LS63	LS	29261359	27257652	24990570	674872	87199	24228499
7LS63	7LS63	LS	31046014	29297802	27096450	861384	89568	26145498
14LS66	14LS66	LS	32954617	30789976	28150321	925927	102242	27122152
28LS66	28LS66	LS	33506099	31521894	28791485	719951	135157	27936377
7LS66	7LS66	LS	35705054	33745175	30985702	960295	93593	29931814
14LS67	14LS67	LS	30729002	29027397	27019939	757313	101642	26160984
28LS67	28LS67	LS	39863055	38024958	35504163	1093011	104099	34307053
7LS67	7LS67	LS	33151058	31506089	29377100	934763	118113	28324224
14LS73	14LS73	LS	33969470	31878132	29349468	703296	111777	28534395
28LS73	28LS73	LS	30113244	28026342	25845292	588887	111969	25144436
7LS73	7LS73	LS	33318827	31261761	28868958	896762	108876	27863320
14LS74	14LS74	LS	33649448	31576197	28951661	1306826	141164	27503671
28LS74	28LS74	LS	31784389	29689934	27238539	835885	104016	26298638
7LS74	7LS74	LS	31496194	29691812	27358658	918122	103135	26337401
Total			589992490	556032192	514407454	15807263	1937485	496662706
					0.871888	0.0307291	0.00376644	0.965504

## Sheet: Add file 3c_Safflower oil trt
Additional file 3c
Reads and mapping statistics: Safflower oil treatment
Sample	Sample	treatment	raw paired reads	trimmed paired	total genome aligned pairs	Multiple alignments	disconcordant alignments	Unique aligned
14SF61	14SF61	SF	34661340	33188381	31131517	1158593	97381	29875543
28SF61	28SF61	SF	33945751	32477354	30413304	703991	137854	29571459
7SF61	7SF61	SF	33841039	32397573	30307967	1825684	131421	28350862
14SF62	14SF62	SF	35375630	33576951	31157636	1066993	140411	29950232
28SF62	28SF62	SF	33787935	31877996	29369376	1780190	108326	27480860
7SF62	7SF62	SF	32549152	30699099	28279356	677020	86008	27516328
14SF70	14SF70	SF	31374331	29371148	26738280	741340	78275	25918665
28SF70	28SF70	SF	30021492	28066063	25500281	719306	75643	24705332
7SF70	7SF70	SF	31948098	30030520	27445158	638541	85592	26721025
14SF71	14SF71	SF	32861771	31025403	28785001	855012	99159	27830830
28SF71	28SF71	SF	31296135	29621953	27493846	1051879	123748	26318219
7SF71	7SF71	SF	34336411	32345399	29960845	843138	107404	29010303
14SF72	14SF72	SF	32450178	30259742	27733036	1052837	120127	26560072
28SF72	28SF72	SF	30734606	28768249	26264306	883875	91710	25288721
7SF72	7SF72	SF	32066299	29800215	27206015	945072	87464	26173479
14SF5355	14SF5355	SF	31812658	29741081	27388487	813083	123265	26452139
28SF5355	28SF5355	SF	34171722	32278703	29763668	780414	118410	28864844
7SF5355	7SF5355	SF	31522280	29530853	27198688	913048	110188	26175452
Total			588756828	555056683	512136767	17450016	1922386	492764365
					0.869861	0.034073	0.00375366	0.962173
