# Supplementary material for: Transcriptome adaptation of the bovine mammary gland to diets rich in unsaturated fatty acids shows greater impact of linseed oil over safflower oil on gene expression and metabolic pathways
Source: BMC Genomics. 2016 Feb 9;17:104. doi: 10.1186/s12864-016-2423-x (PMC4748538; doi:10.1186/s12864-016-2423-x)
Supplement: Additional file 5: — a-e: Differentially expressed genes between cows on control diet and the same cows supplemented with 5 % linseed oil for 28 days (day-14 vs day+28, day-14 vs day+7 and day+7 vs day+28). (XLSX 149 kb) [file 12864_2016_2423_MOESM5_ESM.xlsx]

## Sheet: Additional file 5a_LSO d-14vs28
Additional file 5a
Differentially expressed genes between cows on cotrol diet and the same cows supplemented
with 5% linseed oil for 28 days (Day-14 vs Day+28)
genes	FC	log2FC	PValue	FDR Pvalue	logCPM	LR
TIEG2	2.59194	1.37403	8.00612e-12	4.4518e-08	2.97659	46.7642
CPT1A	2.51203	1.32885	1.71904e-10	4.77937e-07	2.5479	40.7625
FBP2	11.0238	3.46255	1.94866e-09	4.33421e-06	2.70611	36.0244
FCGRT	2.02336	1.01675	4.64763e-09	7.38376e-06	4.87859	34.3316
TST	1.66925	0.7392	7.51929e-08	0.000104528	3.37792	28.9261
PDK4	2.14177	1.0988	1.65781e-07	0.000198277	5.65102	27.3959
CALB1	2.98988	1.58009	1.7829e-07	0.000198277	4.07659	27.2552
SHF	1.81479	0.859806	2.93649e-07	0.000296879	3.86277	26.291
ALAD	1.69655	0.762606	3.65706e-07	0.000338918	4.38942	25.8673
ALDH1L2	2.56645	1.35977	4.28478e-07	0.000366547	3.66022	25.5616
ETFDH	1.68694	0.754409	5.56882e-07	0.000442363	3.16921	25.056
TRIB3	2.4563	1.29649	1.0059e-06	0.000656653	2.32934	23.9168
RNASE1	3.1815	1.66971	1.12188e-06	0.000656653	9.35927	23.7068
TC2N	2.27228	1.18414	1.82329e-06	0.000937101	3.87843	22.7728
SLC25A34	2.15024	1.1045	1.85381e-06	0.000937101	0.418301	22.7409
TMEM50B	1.52283	0.606754	2.39252e-06	0.00114635	4.09337	22.2509
TIEG1	1.5651	0.646253	2.47391e-06	0.00114635	3.68386	22.1866
ATF5	1.82009	0.864012	5.40019e-06	0.00214484	4.4748	20.6898
MGC142781	1.5292	0.612778	6.03287e-06	0.00221842	5.51502	20.4777
SLC25A20	1.7629	0.817948	1.29322e-05	0.003887	3.25391	19.0205
ERO1LB	1.60084	0.678826	1.59419e-05	0.0045459	2.03531	18.6214
ACE2	2.00603	1.00434	1.84995e-05	0.0050597	2.3715	18.3378
SORT1	1.36797	0.452034	1.86537e-05	0.0050597	3.85022	18.322
CNTFR	1.79296	0.842344	2.17774e-05	0.00576633	4.61231	18.0272
CXXC5	1.50192	0.586805	2.41531e-05	0.00609327	2.51943	17.8301
CYP2B6	2.37112	1.24557	2.46422e-05	0.00609327	1.07408	17.792
ACADVL	1.40063	0.486076	2.83609e-05	0.00680724	5.35513	17.5246
HSDL2	1.40614	0.491739	2.99932e-05	0.00680724	3.43592	17.4183
PIK3CG	1.78767	0.838079	3.51024e-05	0.00780747	2.26496	17.1194
MUC20	1.80991	0.855922	4.46063e-05	0.0093595	4.07202	16.6646
SCGB1D	1.62703	0.702237	5.23182e-05	0.0102076	8.25278	16.3622
ARF4	1.4778	0.563451	6.26535e-05	0.0118096	6.28705	16.0207
ENSBTAG00000008690	1.73586	0.795653	7.56253e-05	0.0133497	2.17971	15.6646
PCK2	1.71372	0.77713	8.6965e-05	0.014596	4.90997	15.4005
NREP	1.43108	0.517109	0.000144112	0.022756	4.08383	14.4476
DDIT3	1.55328	0.63532	0.000150016	0.022756	3.03679	14.372
UCP2	2.25613	1.17385	0.00015519	0.022756	3.03861	14.3082
COQ2	1.35825	0.44175	0.000155334	0.022756	5.55539	14.3064
HBEGF	2.00585	1.00421	0.000189326	0.0263187	1.25699	13.9342
ENSBTAG00000044125	1.73173	0.792213	0.000227612	0.0301342	0.762986	13.5882
CHAC1	1.96753	0.976385	0.000237444	0.031066	2.38277	13.5088
ALG5	1.45876	0.544739	0.000243186	0.0310859	4.43062	13.464
GARS	1.47221	0.557986	0.000256646	0.0316063	5.61667	13.3629
MMD	1.37749	0.462041	0.000258157	0.0316063	2.50118	13.3519
AGR2	1.85034	0.887789	0.000322736	0.0381824	4.61478	12.9336
KLK7	2.69553	1.43057	0.000354617	0.0415126	0.918095	12.7573
ASNS	1.49502	0.580167	0.000398073	0.0456389	5.4152	12.5412
ANGPTL4	2.16634	1.11526	0.000432983	0.0486384	2.99567	12.3842
GSR	1.3842	0.469055	0.000445408	0.0489972	3.06703	12.3314
NOC2L	1.27958	0.355675	0.00046087	0.0489972	3.71453	12.2677
SNRNP25	1.48722	0.572617	0.000624737	0.0599032	3.80963	11.7008
KRT24	2.09953	1.07006	0.000632065	0.0600786	4.90075	11.6791
NEFH	1.6091	0.686258	0.000673039	0.0618584	1.79366	11.5623
FAM13A	1.30557	0.384677	0.000703852	0.0641602	3.21255	11.479
P2RY14	1.56422	0.645447	0.000767382	0.0656709	2.17372	11.3185
ENSBTAG00000046587	1.51636	0.600613	0.000781792	0.0663688	2.28017	11.284
SHCBP1	1.63717	0.711208	0.000802045	0.0672102	2.71425	11.2365
SNRPA1	1.23897	0.309141	0.000803791	0.0672102	3.77717	11.2325
ANG2	1.449	0.535055	0.000825353	0.0679907	4.77197	11.1833
PEX19	1.30538	0.384475	0.000832413	0.0680681	4.32733	11.1675
MTHFD2	1.48236	0.567892	0.000866585	0.069333	3.15814	11.0929
SLC39A11	1.35179	0.434876	0.000892838	0.0704202	1.92344	11.0376
DOCK8	1.29384	0.371661	0.000936066	0.0722916	3.38014	10.9499
P2RY5	1.28446	0.36116	0.000950316	0.072886	4.1673	10.9219
GNG2	1.30889	0.38834	0.00100103	0.0740994	1.88468	10.8257
RAPGEF4	1.65651	0.728143	0.00100611	0.0740994	0.474129	10.8163
SCP2	1.29037	0.367785	0.00105545	0.0757267	6.19109	10.7277
KRT5	1.35929	0.442856	0.00114804	0.0813206	6.51339	10.5722
G0S2	1.53515	0.618376	0.00116473	0.081981	4.23387	10.5455
MME	1.26504	0.339186	0.00120842	0.0845209	3.74051	10.4774
CCDC88C	1.25574	0.328534	0.00127979	0.0884011	4.88542	10.3714
PIGZ	1.55925	0.640852	0.00129904	0.0891766	2.53907	10.3439
SLC6A4	1.51831	0.602466	0.00137515	0.0913873	0.674391	10.2388
KCNMA1	1.33633	0.418278	0.00139698	0.0913873	2.86762	10.2098
NQO1	1.35813	0.441622	0.00147595	0.0959888	2.43978	10.1084
GINS1	1.25014	0.322095	0.00151208	0.0966428	3.81879	10.0638
UBC	1.56261	0.643961	0.00152126	0.0966739	6.47534	10.0527
ATP2B2	1.43506	0.521113	0.00160417	0.0998936	2.83916	9.95495
TBX3	1.39583	0.481125	0.00160786	0.0998936	2.06599	9.95073
EMP1	-1.87706	-0.908476	5.76674e-12	4.4518e-08	4.10842	47.4073
CDH16	-2.38589	-1.25453	3.23886e-11	1.20065e-07	3.46691	44.0269
MID1	-1.93419	-0.951732	4.22313e-09	7.38376e-06	5.35995	34.5181
SREBF1	-1.64482	-0.717932	7.35502e-07	0.000545301	6.81789	24.5198
ADORA2B	-1.80372	-0.850975	8.92669e-07	0.000620461	3.08247	24.1467
MT-ND6	-1.83853	-0.878551	1.10303e-06	0.000656653	3.8435	23.7394
ZNF185	-1.84653	-0.884815	1.55575e-06	0.000865076	3.46283	23.0778
CRTAC1	-1.5422	-0.62499	2.76194e-06	0.00122862	4.39317	21.9752
ENSBTAG00000048058	-2.04561	-1.03253	2.89686e-06	0.00123908	1.36077	21.8837
SDS	-2.75155	-1.46025	3.67683e-06	0.00151445	1.76492	21.4264
F2R	-1.37525	-0.459696	5.89906e-06	0.00221842	5.02618	20.5207
ISG20	-1.84084	-0.880363	6.18387e-06	0.00221842	2.21898	20.4304
HIVEP3	-1.48593	-0.571365	6.84e-06	0.00237711	2.45828	20.2375
SYNE4	-1.49303	-0.578239	7.9048e-06	0.002656	2.01466	19.9608
SERPING1	-1.59747	-0.675787	8.12015e-06	0.002656	5.48767	19.9094
CCDC64	-1.55968	-0.641251	9.43175e-06	0.00299687	5.45208	19.6232
LPCAT4	-1.70414	-0.769041	1.26318e-05	0.003887	4.23566	19.0653
MGC143103	-1.48364	-0.569137	1.42637e-05	0.0041744	3.90754	18.8335
MFSD2	-1.80007	-0.848053	2.46558e-05	0.00609327	4.07612	17.7909
LPIN1	-2.80518	-1.48809	2.88375e-05	0.00680724	5.2785	17.493
ADD3	-1.45366	-0.539688	2.98518e-05	0.00680724	4.87525	17.4272
ITGAL	-1.59018	-0.669192	3.65035e-05	0.00795991	2.02415	17.045
F2RL1	-1.32049	-0.401072	4.22582e-05	0.00903757	3.73232	16.7672
RASEF	-1.37446	-0.458865	4.54467e-05	0.0093595	6.07941	16.6292
ADCYAP1R1	-1.75909	-0.814827	4.89777e-05	0.00990329	1.68668	16.4873
CSRNP1	-1.43285	-0.518891	5.00137e-05	0.00993219	2.75603	16.4476
KIAA1467	-1.52064	-0.604675	5.59913e-05	0.0107358	5.75205	16.2336
ENSBTAG00000046324	-1.54039	-0.623299	6.61015e-05	0.0120354	5.34213	15.9193
SGLT1	-1.35623	-0.439605	6.66042e-05	0.0120354	4.1051	15.905
GCHFR	-1.4498	-0.535857	6.70975e-05	0.0120354	4.29438	15.891
SLC38A7	-1.46833	-0.554176	7.88008e-05	0.0134889	3.65573	15.5868
CAPN6	-1.92832	-0.947348	7.88402e-05	0.0134889	4.57429	15.5859
ENSBTAG00000048091	-1.87799	-0.909188	8.79358e-05	0.014596	1.59042	15.3795
RNF145	-1.38791	-0.472914	9.07913e-05	0.0148484	5.60138	15.3192
NXPE2	-2.48351	-1.31238	0.000124292	0.0200326	1.59955	14.7264
C7	-1.68366	-0.751597	0.000150918	0.022756	3.32917	14.3607
TRIM46	-1.50213	-0.587011	0.000151085	0.022756	2.73321	14.3586
SH3BP5	-1.5418	-0.624612	0.000155513	0.022756	5.07862	14.3043
MROH2B	-4.15366	-2.05438	0.000158731	0.0229253	2.10251	14.2657
LRP3	-1.41382	-0.499603	0.000175337	0.024999	4.57444	14.0785
ARG2	-1.94232	-0.957783	0.000185757	0.0261494	2.23797	13.9699
RRAD	-1.67345	-0.742829	0.000213759	0.0293484	6.27708	13.7061
UBD	-1.75679	-0.812942	0.00022321	0.0301342	2.52072	13.6249
SLC35D2	-1.49274	-0.577958	0.000227188	0.0301342	3.62775	13.5917
CAMSAP3	-1.26254	-0.336333	0.000241445	0.0310859	5.15411	13.4775
ENSBTAG00000014857	-1.82228	-0.865745	0.000249343	0.0315108	1.03276	13.4171
PLLP	-1.51746	-0.601654	0.000258625	0.0316063	2.2651	13.3485
CLDN7	-1.27886	-0.354853	0.000267097	0.0322868	5.82094	13.2881
DBI	-1.35362	-0.436823	0.00027986	0.0334659	5.2071	13.2006
TIPARP	-1.44275	-0.528825	0.000387393	0.044877	3.74453	12.592
RASD1	-1.71916	-0.781706	0.000416777	0.0472957	3.14093	12.4554
BSP30C	-1.96364	-0.973528	0.000443185	0.0489972	0.722413	12.3407
STAT5A	-1.31697	-0.397222	0.000454102	0.0489972	5.71128	12.2953
C3	-1.94246	-0.957888	0.000454783	0.0489972	8.92697	12.2925
USP54	-1.31945	-0.399933	0.000462612	0.0489972	4.83096	12.2606
TIMP3	-1.32755	-0.408768	0.000485165	0.0509011	6.62146	12.1718
STARD13	-1.32118	-0.401827	0.00052246	0.0543017	3.86883	12.0337
RAB11FIP1	-1.56558	-0.646699	0.000531687	0.054749	3.26282	12.0011
TRPM2	-1.45827	-0.544257	0.000546216	0.0555932	2.36401	11.9509
SCNN1A	-2.10286	-1.07235	0.000552525	0.0555932	3.29396	11.9295
SPTLC3	-1.41761	-0.503458	0.000556489	0.0555932	3.95054	11.9162
RAC2	-1.4196	-0.505489	0.000563739	0.0555932	2.73933	11.8921
HERC6	-1.33591	-0.417823	0.00056488	0.0555932	6.72076	11.8883
BTBD3	-1.43235	-0.518384	0.000570143	0.0556189	3.90005	11.871
CYBRD1	-2.37563	-1.24831	0.000624833	0.0599032	2.39279	11.7005
CENPJ	-1.85532	-0.89167	0.000641412	0.0604503	1.68431	11.6518
STAT5B	-1.32824	-0.409514	0.000650712	0.0608115	4.46769	11.625
ACSS1	-1.31875	-0.399173	0.000671216	0.0618584	6.98811	11.5673
INSIG1	-1.63814	-0.712062	0.00071173	0.0642847	7.18659	11.4584
PDP2	-1.37351	-0.457865	0.00071678	0.0642847	2.8972	11.4452
RPRD2	-1.24352	-0.314426	0.000728888	0.0644154	3.47073	11.4141
SLC2A1	-1.25242	-0.32472	0.000729821	0.0644154	5.75368	11.4117
STEAP2	-1.69681	-0.762822	0.000738641	0.0646805	0.851954	11.3894
THADA	-1.38638	-0.471323	0.000749118	0.0650855	2.9631	11.3632
ESRRB	-1.62294	-0.698609	0.000767667	0.0656709	0.564577	11.3178
LMTK2	-1.37594	-0.460414	0.000812686	0.0674469	4.36284	11.212
STEAP3	-1.27934	-0.355395	0.000841496	0.0683086	2.93612	11.1474
CDO1	-1.66059	-0.731694	0.000851534	0.0686225	3.49509	11.1254
FBXW4	-1.26385	-0.33782	0.00088559	0.0703474	3.28273	11.0527
BDH1	-1.39013	-0.475223	0.000908375	0.0709331	4.96005	11.0056
AASS	-1.35753	-0.44098	0.000912097	0.0709331	2.94601	10.998
ENSBTAG00000017691	-1.3242	-0.405116	0.000957144	0.0729004	2.8985	10.9087
PKP2	-1.39147	-0.476611	0.000963615	0.0729004	3.16993	10.8962
EIF4EBP2	-1.35618	-0.439551	0.000982941	0.07386	4.84832	10.8594
FASN	-1.5198	-0.603883	0.00100399	0.0740994	11.8455	10.8202
TYK2	-1.37656	-0.461064	0.00102151	0.0747381	4.21399	10.7882
HMGXB4	-1.39222	-0.477389	0.00103475	0.0752118	2.58956	10.7643
NXPE4	-1.33961	-0.421808	0.0010432	0.0753341	3.90959	10.7493
GPHN	-1.41105	-0.496767	0.00111329	0.079365	3.74756	10.629
ENSBTAG00000037533	-1.60842	-0.685641	0.00124666	0.0866505	4.73539	10.4199
AIM1	-1.48817	-0.57354	0.00133016	0.090269	6.14101	10.3002
CARHSP1	-1.42672	-0.512704	0.00133119	0.090269	2.96428	10.2988
DTX4	-1.44379	-0.529861	0.00134999	0.0909894	1.38308	10.2729
BACH1	-1.28797	-0.365101	0.00138124	0.0913873	2.94754	10.2307
LIG3	-1.25177	-0.323973	0.00139585	0.0913873	5.19326	10.2113
SLC30A1	-1.58243	-0.662137	0.00139684	0.0913873	0.838758	10.21
NDRG4	-1.45163	-0.537672	0.00150584	0.0966428	6.34613	10.0715
ITSN1	-1.32892	-0.410257	0.00150664	0.0966428	4.28838	10.0705
ENSBTAG00000008550	-1.46022	-0.546182	0.0015563	0.0983387	2.59959	10.0107
RND1	-1.84845	-0.886313	0.00159519	0.0998936	1.29263	9.96529

## Sheet: Additional file 5b_LSO d-14vs7
Additional file 5b
Differentially expressed genes between cows on cotrol diet and the same cows supplemented
with 5% linseed oil for 7 days (Day-14 vs Day+7)
genes	FC	log2FC	PValue	FDR PValue	logCPM	LR	genes_Original
TECTB	1.85455	0.891072	2.041e-12	1.1349e-08	4.92191	49.4442	TECTB
DIO2	1.85852	0.894151	4.8488e-08	7.30246e-05	2.94361	29.7763	DIO2
NBEA	1.60524	0.682789	1.42443e-07	0.000158631	3.49498	27.6894	NBEA
GNPNAT1	1.47593	0.561628	3.26004e-07	0.000294452	3.53788	26.0892	GNPNAT1
FRMPD3	2.19814	1.13629	4.03619e-07	0.000299243	2.52502	25.6769	FRMPD3
MAML3	1.47214	0.557916	2.15333e-06	0.0010934	3.15314	22.4531	MAML3
THAP9	1.43896	0.525023	2.44846e-06	0.00118388	3.24946	22.2065	THAP9
FGR	1.87238	0.90487	2.67719e-06	0.00124054	5.20806	22.035	FGR
PGM3	1.39836	0.483731	3.54618e-06	0.00151681	3.46978	21.4957	PGM3
TMOD4	1.49277	0.577993	3.73893e-06	0.00154002	4.78938	21.3942	TMOD4
GINS1	1.3835	0.468325	4.35529e-06	0.00172983	3.81879	21.1018	GINS1
MST1R	1.88409	0.913867	6.20706e-06	0.00222673	3.40614	20.4233	MST1R
DNAJB9	1.55222	0.634328	6.87581e-06	0.00238956	5.46543	20.2275	DNAJB9
ENSBTAG00000023169	1.5652	0.646348	8.4282e-06	0.00260361	1.42544	19.8382	ENSBTAG00000023169
SEC24D	1.43947	0.525535	9.49596e-06	0.00277907	6.13843	19.6102	SEC24D
PRRC1	1.3431	0.425566	1.26214e-05	0.00349164	4.31156	19.0669	PRRC1
CMYA5	1.69538	0.761605	1.27988e-05	0.00349164	1.89752	19.0403	CMYA5
LMAN1	1.42543	0.511392	1.28794e-05	0.00349164	5.07315	19.0283	LMAN1
ALOX15	1.65091	0.723266	1.31867e-05	0.00349164	7.01573	18.9833	ALOX15
SEC22B	1.39145	0.476592	1.77764e-05	0.00429764	4.49808	18.4138	SEC22B
USPL1	1.38707	0.472045	2.10539e-05	0.00487793	2.75929	18.0915	USPL1
LNP1	1.47695	0.562625	2.43412e-05	0.00530782	3.09341	17.8153	LNP1
SAR1A	1.29829	0.37661	2.49919e-05	0.0053449	4.74449	17.7652	SAR1A
ZNF469	1.73942	0.798605	2.70556e-05	0.00557746	2.27519	17.6142	ZNF469
FKBP14	1.44401	0.530086	2.78901e-05	0.00557746	3.94054	17.5565	FKBP14
SLC35E1	1.35097	0.433997	2.80854e-05	0.00557746	4.13368	17.5432	SLC35E1
SFXN2	1.50265	0.587505	4.19722e-05	0.00788295	4.07447	16.7801	SFXN2
BHLHA15	1.40201	0.487499	4.32389e-05	0.00788295	4.55358	16.7236	BHLHA15
SEC23B	1.41477	0.500564	4.48506e-05	0.0079172	6.48829	16.6542	SEC23B
IER3IP1	1.33258	0.414224	6.28087e-05	0.0104513	4.67917	16.016	IER3IP1
LRRC59	1.41294	0.498701	6.85291e-05	0.0110451	4.78043	15.851	LRRC59
ALDH18A1	1.44293	0.528999	7.4089e-05	0.0116048	5.59797	15.7034	ALDH18A1
ALG5	1.49983	0.584803	8.43162e-05	0.0126714	4.43062	15.459	ALG5
PRRG2	1.40089	0.486345	8.89821e-05	0.0128313	3.00397	15.3572	PRRG2
CNPY3	1.42694	0.512923	9.14896e-05	0.0128792	3.36736	15.3047	CNPY3
GR-A	1.4384	0.524462	9.91602e-05	0.0136438	4.94926	15.1526	GR-A
SLC38A3	1.429	0.515008	0.000102845	0.0138572	6.37848	15.0837	SLC38A3
GALE	1.46269	0.548623	0.000109138	0.014122	5.58928	14.9717	GALE
ADAMTS9	1.59967	0.677775	0.000109207	0.014122	2.17015	14.9705	ADAMTS9
TGOLN2	1.3556	0.43893	0.000110984	0.0141869	5.76533	14.94	TGOLN2
HIST1H2BI	1.49857	0.583585	0.000124516	0.0154198	2.80343	14.723	HIST1H2BI
SHCBP1	1.76322	0.818211	0.000124789	0.0154198	2.71425	14.7189	SHCBP1
ABCE1	1.32629	0.407399	0.00013117	0.0158559	4.4687	14.6249	ABCE1
UGT	1.3348	0.416621	0.000133876	0.0160089	4.46493	14.5864	UGT
MAGED1	1.41607	0.501897	0.000137115	0.0160768	5.17094	14.5414	MAGED1
SLC30A5	1.28798	0.365112	0.000142616	0.0163508	5.09464	14.4673	SLC30A5
EIF4G1	1.31784	0.398171	0.000149014	0.0169101	7.37033	14.3846	EIF4G1
HSPH1	1.38036	0.465043	0.000150761	0.0169355	3.67288	14.3627	HSPH1
CALB1	2.24003	1.16352	0.000156856	0.0174135	4.07659	14.2881	CALB1
ENTPD4	1.35889	0.442426	0.000158148	0.0174135	4.32527	14.2726	ENTPD4
ENTPD5	1.39699	0.482325	0.000163255	0.0176413	2.45661	14.2128	ENTPD5
GPAM	1.45587	0.541878	0.000168681	0.0180375	11.4598	14.1513	GPAM
FAM98A	1.35141	0.434461	0.000175713	0.0186105	4.796	14.0745	FAM98A
TSPAN13	1.34463	0.427212	0.000180928	0.0188981	6.58277	14.0195	TSPAN13
RINT1	1.27717	0.352946	0.00019434	0.0194707	3.76836	13.885	RINT1
NAV3	1.37045	0.454647	0.00020791	0.0202822	3.46126	13.7582	NAV3
USO1	1.30692	0.386171	0.000281432	0.0248571	5.89823	13.1901	USO1
ARL1	1.25732	0.330355	0.000281805	0.0248571	4.97002	13.1876	ARL1
KDR	1.43299	0.519031	0.000286625	0.0249028	6.14742	13.1558	KDR
CASC4	1.2538	0.326312	0.000293068	0.0252652	5.71253	13.1142	CASC4
KIAA1797	1.33416	0.415929	0.000323158	0.0270258	2.99523	12.9312	KIAA1797
VIMP	1.38211	0.466874	0.000381139	0.0303949	4.9723	12.6225	VIMP
FXN	1.38155	0.466291	0.000408794	0.0316342	2.81952	12.4916	FXN
ENSBTAG00000004082	1.44171	0.527786	0.000465076	0.0340592	1.91865	12.2507	ENSBTAG00000004082
FZD5	1.46246	0.548394	0.00046891	0.0340592	3.6797	12.2354	FZD5
MLLT11	1.50582	0.590545	0.000496369	0.0345873	1.46862	12.1293	MLLT11
API5	1.2783	0.354227	0.00049961	0.0345873	3.90102	12.1171	API5
PPIC	1.34913	0.43203	0.000517284	0.0345873	2.94833	12.0523	PPIC
SEMA3A	1.47236	0.558126	0.000519533	0.0345873	3.41064	12.0442	SEMA3A
YKT6	1.33285	0.414518	0.0005238	0.0345873	5.49175	12.029	YKT6
GFPT1	1.41528	0.501085	0.000523991	0.0345873	3.37794	12.0283	GFPT1
GNL3	1.40303	0.488548	0.000537326	0.0349225	4.59107	11.9815	GNL3
FAM184B	1.422	0.507926	0.000564511	0.0356885	3.38567	11.8895	FAM184B
ATP13A3	1.33173	0.413298	0.000579568	0.0360077	4.67362	11.8405	ATP13A3
SLC33A1	1.36759	0.451634	0.000595222	0.0367748	4.63152	11.7909	SLC33A1
FARSA	1.31413	0.394105	0.000633092	0.0382642	3.91604	11.6761	FARSA
BTC	1.42496	0.510921	0.000640387	0.0383178	4.34787	11.6548	BTC
TDG	1.23944	0.309688	0.000655209	0.0383178	3.7392	11.6122	TDG
AMIGO3	1.53666	0.619795	0.000658098	0.0383178	4.00702	11.604	AMIGO3
CIDEB	1.65632	0.727979	0.000692546	0.0400281	0.675367	11.5091	CIDEB
ZNF667	1.3189	0.399332	0.000699466	0.0400967	2.89682	11.4907	ZNF667
SLC35C1	1.31745	0.397749	0.000739164	0.0413077	4.50329	11.3881	SLC35C1
KDELR2	1.25862	0.331844	0.000748736	0.0414264	6.00802	11.3642	KDELR2
COG3	1.26794	0.342488	0.000754204	0.0414591	3.40504	11.3507	COG3
VPS53	1.26121	0.334812	0.000760512	0.0414591	3.69201	11.3352	VPS53
CBR4	1.24231	0.31302	0.000765127	0.0415072	4.51056	11.324	CBR4
RBM15	1.40455	0.490105	0.000790347	0.0421611	1.51534	11.2638	RBM15
RHBDL2	1.34932	0.432231	0.000799927	0.0421611	3.4254	11.2414	RHBDL2
C1H3orf58	1.49541	0.580545	0.000825101	0.0432828	1.73498	11.1839	C1H3orf58
SLC39A7	1.30096	0.379573	0.000846173	0.0439733	6.17574	11.1371	SLC39A7
SPRY4	1.46792	0.553778	0.000872872	0.0449408	2.33358	11.0795	SPRY4
SRP54	1.30258	0.381372	0.000889357	0.045201	5.24469	11.0448	SRP54
SELM	1.45619	0.542203	0.00089012	0.045201	5.12209	11.0432	SELM
FABP5	1.38755	0.472543	0.000920028	0.0460885	6.35162	10.982	FABP5
PDGFD	1.46417	0.55008	0.000924991	0.0461292	1.2325	10.972	PDGFD
SRPRB	1.39321	0.47841	0.000973392	0.0477171	4.73852	10.8775	SRPRB
PEX19	1.30184	0.380552	0.000974915	0.0477171	4.32733	10.8746	PEX19
GART	1.27768	0.353521	0.000979221	0.0477171	4.19941	10.8664	GART
MRTO4	1.3296	0.410992	0.000990647	0.0477171	4.31309	10.845	MRTO4
KANSL2	1.33005	0.411478	0.000991156	0.0477171	5.11319	10.844	KANSL2
IGSF9B	3.03215	1.60034	0.000999181	0.0478961	0.310211	10.8291	IGSF9B
IMPDH2	1.25567	0.328457	0.00108012	0.0502894	4.59389	10.6849	IMPDH2
YWHAZ	1.232	0.301002	0.00108425	0.0502894	4.49434	10.6779	YWHAZ
TUBG1	1.28908	0.366345	0.00114713	0.0524989	3.28196	10.5736	TUBG1
SLC39A14	1.25482	0.327482	0.00118771	0.0539124	5.63857	10.5094	SLC39A14
CCDC115	1.35915	0.442707	0.00126284	0.0560982	3.8168	10.3961	CCDC115
FITM2	1.28109	0.357367	0.00126906	0.0560982	3.40321	10.387	FITM2
RGS5	1.40435	0.489899	0.00127293	0.0560982	4.4368	10.3814	RGS5
ETFDH	1.4044	0.489957	0.00127332	0.0560982	3.16921	10.3808	ETFDH
PCDH12	1.50308	0.587923	0.00127622	0.0560982	2.11882	10.3766	PCDH12
TMED2	1.29067	0.368124	0.00128272	0.0561031	6.15547	10.3672	TMED2
MGC134282	1.3691	0.453226	0.00131016	0.0564203	1.80144	10.3282	MGC134282
SNRPA1	1.22967	0.298274	0.00135367	0.0570921	3.77717	10.2679	SNRPA1
MYBPC1	1.41048	0.496189	0.00135417	0.0570921	4.97508	10.2672	MYBPC1
RP2	1.31038	0.389987	0.00136044	0.0570921	2.46357	10.2587	RP2
ZNF770	1.41043	0.496133	0.00136827	0.0572052	2.91264	10.2481	ZNF770
SRP72	1.2277	0.295957	0.00137468	0.0572578	4.69477	10.2395	SRP72
POLR3D	1.24447	0.315534	0.00138068	0.057293	4.50833	10.2314	POLR3D
DNAJC25	1.37061	0.454814	0.00145015	0.059291	1.87284	10.1409	DNAJC25
NES	1.35082	0.433835	0.0015	0.0603283	5.07901	10.0786	NES
MYO5C	1.32439	0.405325	0.00150565	0.0603283	2.60854	10.0717	MYO5C
PAIP2B	1.3849	0.469782	0.0015135	0.0603283	1.44013	10.0621	PAIP2B
ATP1A1	1.24925	0.321061	0.00152358	0.0605134	6.8261	10.0499	ATP1A1
VPS36	1.21051	0.275613	0.00157209	0.061949	5.05447	9.99215	VPS36
TSPAN12	1.26775	0.342268	0.00158838	0.061949	3.19387	9.97317	TSPAN12
TCF7L2	1.31116	0.390839	0.00159278	0.061949	2.65284	9.96807	TCF7L2
GOLT1B	1.2761	0.351747	0.00160298	0.061949	2.84093	9.95633	GOLT1B
ST7	1.30404	0.382984	0.00161543	0.061949	3.75268	9.94208	ST7
STT3A	1.26626	0.340575	0.00162792	0.0620141	6.23625	9.9279	STT3A
FNDC3A	1.26867	0.343321	0.0016492	0.0621721	5.28796	9.904	FNDC3A
PPAPDC1B	1.29725	0.375458	0.00166241	0.0624583	3.11699	9.88932	PPAPDC1B
KIAA1468	1.22599	0.293943	0.00169112	0.063092	5.30407	9.85781	KIAA1468
PFKM	1.28764	0.364731	0.00184525	0.0669759	2.97266	9.69744	PFKM
ERLEC1	1.2607	0.334228	0.00185419	0.0669759	5.66765	9.68856	ERLEC1
HIBADH	1.34045	0.422723	0.00185931	0.0669759	6.83546	9.68349	HIBADH
PRKCABP	1.25985	0.333257	0.00188273	0.0670428	3.54427	9.6605	PRKCABP
BMP1	1.26895	0.343631	0.00188552	0.0670428	4.53418	9.65777	BMP1
CCDC88C	1.2463	0.31765	0.001944	0.0676555	4.88542	9.60168	CCDC88C
TMEM165	1.27377	0.349102	0.00195043	0.0676555	4.30261	9.59561	TMEM165
SFT2D2	1.29962	0.378092	0.00195609	0.0676555	3.60112	9.59029	SFT2D2
SERP1	1.30718	0.386454	0.00195891	0.0676555	5.78689	9.58764	SERP1
FAM198B	1.43411	0.52016	0.00196967	0.0678163	1.93892	9.57759	FAM198B
DHFR	1.21729	0.283671	0.00201324	0.0691024	3.66106	9.53743	DHFR
SLC39A10	1.29623	0.374316	0.0020691	0.070553	2.26702	9.4872	SLC39A10
CCT8	1.24578	0.317049	0.00212478	0.0716913	5.07813	9.4385	CCT8
BEND5	1.3841	0.468944	0.00218511	0.0733307	3.11614	9.38715	BEND5
GALK2	1.30501	0.384065	0.00218917	0.0733307	2.91872	9.38375	GALK2
ZNF750	1.3496	0.432533	0.00224332	0.0744716	2.765	9.33896	ZNF750
COG5	1.25693	0.329903	0.00225543	0.0746507	3.75367	9.3291	COG5
FABP4	1.41154	0.497268	0.00229577	0.0755364	8.18705	9.29662	FABP4
EIF2AK3	1.22484	0.292591	0.00232038	0.0758179	4.85205	9.27709	EIF2AK3
ATP2B2	1.42398	0.509931	0.00233371	0.0758179	2.83916	9.2666	ATP2B2
MANSC4	1.29961	0.378074	0.00234004	0.0758179	4.51439	9.26164	MANSC4
ACAD10	1.24138	0.31195	0.00234348	0.0758179	5.73082	9.25895	ACAD10
SAP18	1.23714	0.307006	0.00234694	0.0758179	5.27326	9.25624	SAP18
TCIRG1	1.3026	0.381398	0.00238362	0.0760879	5.9326	9.22785	TCIRG1
H2B	1.82189	0.865438	0.00240227	0.0760879	0.385768	9.21357	H2B
HYOU1	1.44665	0.532714	0.00241464	0.0760879	4.72801	9.20417	HYOU1
CMAS	1.24242	0.313159	0.0024191	0.0760879	4.63848	9.20079	CMAS
UBE2N	1.24329	0.314167	0.00243251	0.0762026	4.24141	9.19068	UBE2N
CISD2	1.32316	0.40399	0.00245796	0.0762973	3.50129	9.17162	CISD2
COPG1	1.23795	0.307958	0.00247289	0.0762973	6.4915	9.16054	COPG1
SRM	1.37503	0.459459	0.00247732	0.0762973	2.99551	9.15727	SRM
TMEM39A	1.24966	0.321541	0.00248356	0.0762973	3.90119	9.15267	TMEM39A
NDUFS1	1.23502	0.304532	0.00251813	0.0770471	4.73203	9.12737	NDUFS1
HDLBP	1.29669	0.374838	0.00252994	0.0770471	7.69784	9.11881	HDLBP
UBE2J1	1.26304	0.336896	0.00253289	0.0770471	3.56981	9.11668	UBE2J1
ADAMTS3	1.49765	0.582704	0.00256503	0.0775156	0.924107	9.09362	ADAMTS3
AGR2	1.68326	0.751262	0.00261235	0.078488	4.61478	9.06019	AGR2
KCNJ8	1.48908	0.574424	0.00261238	0.078488	1.81766	9.06017	KCNJ8
FBP2	3.29764	1.72143	0.0026292	0.078488	2.70611	9.04843	FBP2
PDHB	1.20598	0.270211	0.00264292	0.0785071	4.48037	9.03892	PDHB
MGAT2	1.30363	0.382529	0.00266608	0.0785269	4.07521	9.02297	MGAT2
AMACR	1.32086	0.401477	0.00272487	0.079328	2.11871	8.98311	AMACR
KDELR3	1.26935	0.344085	0.00274745	0.0795688	4.44507	8.96803	KDELR3
HSPA8	1.45154	0.537587	0.00281165	0.0812164	8.05111	8.92584	HSPA8
MLEC	1.21115	0.276378	0.0028363	0.0816405	4.14102	8.90989	MLEC
HNRNPAB	1.24174	0.312366	0.00284577	0.0816405	5.6455	8.9038	HNRNPAB
HBEGF	1.76524	0.819864	0.00284835	0.0816405	1.25699	8.90215	HBEGF
GOSR2	1.21147	0.276761	0.0028659	0.0819322	4.40187	8.89094	GOSR2
MGC128424	1.31065	0.390283	0.00292098	0.0824473	2.43221	8.85618	MGC128424
DHRS1	1.35704	0.440464	0.00295422	0.0830846	4.57976	8.83553	DHRS1
SEH1L	1.23274	0.301867	0.0029585	0.0830846	4.26959	8.83289	SEH1L
RNFT1	1.1987	0.261474	0.00302711	0.0845842	4.5738	8.79106	RNFT1
MRS2	1.2271	0.295255	0.00306763	0.085255	3.83557	8.7668	MRS2
DENND4A	1.24463	0.315713	0.00306788	0.085255	4.26976	8.76665	DENND4A
PDE12	1.38035	0.465035	0.00310697	0.0859517	2.31942	8.74356	PDE12
TNPO1	1.22664	0.294712	0.00312016	0.0861025	3.96997	8.73584	TNPO1
GMPPB	1.38368	0.468506	0.00314793	0.0865517	4.7046	8.71968	GMPPB
CSTF2T	1.19821	0.260884	0.00316323	0.0865517	4.18309	8.71084	CSTF2T
TM9SF3	1.21282	0.278371	0.00317434	0.0865517	6.85783	8.70445	TM9SF3
HIRIP3	1.27304	0.348275	0.00320274	0.0866611	2.8238	8.68821	HIRIP3
MRPL15	1.38889	0.473936	0.0032499	0.0877237	3.21003	8.66158	MRPL15
KNOP1	1.28913	0.366393	0.00329443	0.0884228	2.45053	8.63678	KNOP1
DHX33	1.368	0.452072	0.00330735	0.0884228	1.44574	8.62965	DHX33
ENSBTAG00000046030	1.41158	0.497309	0.0033076	0.0884228	1.00827	8.62951	ENSBTAG00000046030
NELL2	1.43621	0.522262	0.00334421	0.0889735	6.77008	8.60946	NELL2
COQ2	1.26877	0.343432	0.00339877	0.0896945	5.55539	8.57999	COQ2
KCTD12	1.53379	0.617104	0.00340276	0.0896945	1.05478	8.57786	KCTD12
SLC25A17	1.24089	0.311378	0.0034109	0.0896945	4.43284	8.57351	SLC25A17
HGH1	1.29879	0.377167	0.00342083	0.0896945	3.14405	8.56821	HGH1
BNIPL	1.42255	0.508478	0.00342776	0.0896945	1.46322	8.56453	BNIPL
SLC44A3	1.29812	0.376421	0.00343843	0.0897623	4.10942	8.55887	SLC44A3
SLC31A1	1.22685	0.294964	0.00347521	0.0900881	6.58606	8.5395	SLC31A1
UBA5	1.23866	0.308785	0.00349041	0.0901714	5.61592	8.53156	UBA5
ENSBTAG00000034090	1.44028	0.526345	0.0036339	0.0920562	1.85743	8.45825	ENSBTAG00000034090
FAHD1	1.27229	0.347433	0.00366791	0.0927065	2.99439	8.44131	FAHD1
PDE4DIP	1.30427	0.38324	0.0037004	0.0930161	3.95807	8.42528	PDE4DIP
GNE	1.23922	0.309431	0.0037471	0.0936438	4.07354	8.40248	GNE
ENSBTAG00000048020	1.42957	0.51558	0.00378532	0.0939655	1.12016	8.38403	ENSBTAG00000048020
SLC38A10	1.22493	0.292698	0.00385365	0.0950253	5.67929	8.35152	SLC38A10
RAB1A	1.23268	0.301801	0.0039054	0.0954119	7.1059	8.32728	RAB1A
ORMDL3	1.2801	0.356252	0.00391898	0.0954119	6.18182	8.32098	ORMDL3
CDR2	1.24494	0.316077	0.00395962	0.0954119	3.3603	8.30224	CDR2
TRIO	1.22282	0.290206	0.00400328	0.0954119	4.17048	8.28233	TRIO
RASSF3	1.26213	0.335866	0.00401499	0.0954119	2.88997	8.27702	RASSF3
ENSBTAG00000017595	1.3426	0.425026	0.0040404	0.0954119	3.27408	8.26557	ENSBTAG00000017595
EPRS	1.26696	0.341369	0.00404153	0.0954119	6.44309	8.26506	EPRS
CDK2AP1	1.22793	0.296224	0.00404424	0.0954119	3.82239	8.26384	CDK2AP1
ARF4	1.32125	0.401905	0.00416602	0.0970062	6.28705	8.21	ARF4
SMYD2	1.22519	0.293011	0.00417822	0.0970062	2.75488	8.20469	SMYD2
TFG	1.23005	0.298715	0.00419002	0.0970775	5.33557	8.19957	TFG
SEC13	1.23965	0.309935	0.00432832	0.0992479	5.02368	8.14067	SEC13
CLTC	1.24517	0.316338	0.00435091	0.0993967	7.36135	8.13123	CLTC
CDH16	-2.81746	-1.4944	3.01146e-15	3.34904e-11	3.46691	62.2589	CDH16
ASB11	-3.09142	-1.62827	1.31098e-10	4.85979e-07	6.80744	41.2921	ASB11
H10ORF10	-2.49707	-1.32024	4.42488e-09	1.00116e-05	2.0449	34.4272	C28H10ORF10
PLTP	-1.76658	-0.82096	4.5012e-09	1.00116e-05	2.88664	34.394	PLTP
LOXL4	-3.08678	-1.6261	1.35823e-08	2.51749e-05	0.173127	32.2462	LOXL4
CDO1	-2.34507	-1.22963	5.25309e-08	7.30246e-05	3.49509	29.6211	CDO1
CCDC64	-1.69913	-0.764799	1.42641e-07	0.000158631	5.45208	27.6867	CCDC64
SLC38A7	-1.66793	-0.738058	2.16199e-07	0.000218577	3.65573	26.8826	SLC38A7
ENSBTAG00000048058	-2.23895	-1.16282	3.61797e-07	0.000294452	1.36077	25.8881	ENSBTAG00000048058
SYNE4	-1.59537	-0.67389	3.70679e-07	0.000294452	2.01466	25.8413	SYNE4
BOLA-NC	-1.82159	-0.865195	4.8463e-07	0.000336848	4.53858	25.324	BOLA-NC
KIAA1522	-1.45088	-0.536929	5.50787e-07	0.000360312	3.45944	25.0773	KIAA1522
EMP1	-1.56849	-0.649375	7.33721e-07	0.000453317	4.10842	24.5245	EMP1
ENSBTAG00000047700	-1.83293	-0.87415	1.19109e-06	0.000697163	4.91665	23.5916	ENSBTAG00000047700
MLXIPL	-2.12543	-1.08775	1.98354e-06	0.0010934	0.787573	22.6109	MLXIPL
SAT1	-1.8503	-0.887758	2.16302e-06	0.0010934	6.52185	22.4445	SAT1
PLCD3	-1.77728	-0.829674	2.88275e-06	0.00128236	1.97005	21.8931	PLCD3
ADORA2B	-1.74399	-0.802392	4.78163e-06	0.00183367	3.08247	20.9228	ADORA2B
SAA3	-3.8335	-1.93866	5.58889e-06	0.0020718	3.3065	20.6241	SAA3
DENND1C	-1.65432	-0.726243	7.28777e-06	0.00241948	1.52642	20.1162	DENND1C
CYBRD1	-3.30972	-1.72671	7.39703e-06	0.00241948	2.39279	20.0877	CYBRD1
ENSBTAG00000034372	-2.477	-1.3086	8.40503e-06	0.00260361	3.46589	19.8434	ENSBTAG00000034372
RAB24	-1.50495	-0.589716	9.37729e-06	0.00277907	4.25573	19.6343	RAB24
SPHK1	-1.49396	-0.579139	1.39569e-05	0.00360965	2.53051	18.875	SPHK1
SREBF1	-1.54253	-0.625298	1.70086e-05	0.00429764	6.81789	18.498	SREBF1
LTF	-2.45181	-1.29385	1.75473e-05	0.00429764	10.1131	18.4385	LTF
ARHGAP10	-1.37411	-0.458495	2.01292e-05	0.00476291	3.6515	18.177	ARHGAP10
SERPING1	-1.56376	-0.645015	2.19306e-05	0.00494076	5.48767	18.0138	SERPING1
FOS	-2.17074	-1.11819	2.22137e-05	0.00494076	2.21867	17.9894	FOS
SDC4	-1.47703	-0.562703	2.76652e-05	0.00557746	3.53814	17.5719	SDC4
PABPC1	-1.53696	-0.620079	3.12246e-05	0.00609208	8.86091	17.3418	PABPC1
IRF1	-1.53816	-0.621206	3.39748e-05	0.00651437	4.31069	17.1814	IRF1
ITM2C	-1.5527	-0.634783	4.31651e-05	0.00788295	3.58166	16.7269	ITM2C
UTP14A	-1.40185	-0.487331	4.45898e-05	0.0079172	5.30373	16.6653	UTP14A
UBALD2	-1.5063	-0.59101	5.7931e-05	0.00994573	2.57733	16.1691	UBALD2
KRT15	-4.34708	-2.12005	5.81308e-05	0.00994573	3.52557	16.1626	KRT15
GLTSCR2	-1.33649	-0.418449	6.29652e-05	0.0104513	4.7611	16.0113	GLTSCR2
TMEM156	-1.85973	-0.895091	6.79243e-05	0.0110451	0.645742	15.8678	TMEM156
LTA4H	-1.73165	-0.792145	7.15406e-05	0.0113658	2.72111	15.7697	LTA4H
INSIG1	-1.77483	-0.827679	7.71047e-05	0.0118238	7.18659	15.628	INSIG1
PARP3	-1.77091	-0.824493	7.76133e-05	0.0118238	1.26277	15.6156	PARP3
SDS	-2.35522	-1.23586	8.91216e-05	0.0128313	1.76492	15.3542	SDS
M-SAA3.2	-5.74761	-2.52296	8.99242e-05	0.0128313	2.83063	15.3373	M-SAA3.2
SMTNL2	-1.95696	-0.968618	8.99955e-05	0.0128313	0.510739	15.3358	SMTNL2
LSP1	-1.36245	-0.446202	9.93746e-05	0.0136438	3.26633	15.1485	LSP1
ESRP2	-1.9974	-0.998127	0.000104559	0.0138572	1.48482	15.0525	ESRP2
PPDPF	-1.36464	-0.448523	0.000104668	0.0138572	5.50058	15.0506	PPDPF
SYNPO	-1.5448	-0.627423	0.00011634	0.0147025	3.27593	14.8511	SYNPO
LRP3	-1.42472	-0.510678	0.000129038	0.0157696	4.57444	14.6558	LRP3
ENSBTAG00000015314	-1.33749	-0.419533	0.000137335	0.0160768	3.04719	14.5384	ENSBTAG00000015314
LAPTM5	-1.37014	-0.454321	0.000142055	0.0163508	5.07475	14.4747	LAPTM5
UBE2L6	-1.57192	-0.652528	0.000163389	0.0176413	1.65982	14.2113	UBE2L6
ACP5	-1.58097	-0.660808	0.000181826	0.0188981	2.52387	14.0101	ACP5
LYZ	-1.56228	-0.643651	0.000184687	0.0190091	2.15749	13.9808	LYZ
PIK3CD	-1.63562	-0.709841	0.000186313	0.0190091	1.45449	13.9643	PIK3CD
IGLL1	-1.48101	-0.566584	0.000192539	0.0194657	7.82422	13.9025	IGLL1
ULK1	-1.29745	-0.375679	0.000196373	0.0194988	4.17944	13.8655	ULK1
WDFY4	-1.5795	-0.659466	0.000201257	0.0198069	1.23307	13.8193	WDFY4
CCDC64B	-1.37239	-0.456693	0.000210256	0.0203327	2.3293	13.7371	CCDC64B
UBD	-1.76982	-0.823604	0.000222287	0.0212075	2.52072	13.6326	UBD
AOX1	-1.50738	-0.592043	0.000224625	0.0212075	5.31498	13.613	AOX1
CORO1A	-1.45151	-0.537559	0.000225024	0.0212075	3.18635	13.6097	CORO1A
SH2D3A	-1.78382	-0.834971	0.000240303	0.0224572	0.57882	13.4864	SH2D3A
TOP2A	-1.50078	-0.585716	0.00024422	0.0225245	1.86938	13.456	TOP2A
IGHM	-1.64042	-0.714065	0.000246481	0.0225245	6.10739	13.4387	IGHM
ENSBTAG00000046076	-1.64862	-0.721263	0.000247099	0.0225245	1.86741	13.434	ENSBTAG00000046076
ENPP5	-1.46706	-0.552926	0.000261112	0.0236083	2.92676	13.3306	ENPP5
PTK2B	-1.42486	-0.510825	0.000268172	0.0240511	4.20772	13.2806	PTK2B
TYROBP	-1.58818	-0.667371	0.000283864	0.0248571	0.987797	13.174	TYROBP
SMPD2	-1.35218	-0.435285	0.000301345	0.0257789	2.73809	13.062	SMPD2
SLC8B1	-1.24841	-0.320093	0.000311476	0.0264422	3.8511	13.0001	SLC8B1
BLVRA	-1.40247	-0.487972	0.000323966	0.0270258	2.97234	12.9265	BLVRA
EIF3E	-1.31827	-0.398644	0.000325641	0.0270258	5.89636	12.9168	EIF3E
B3GALTL	-1.40148	-0.486956	0.000332078	0.0273558	1.64037	12.8802	B3GALTL
CXCR6	-1.62801	-0.70311	0.0003386	0.0276881	1.10186	12.8438	CXCR6
ENSBTAG00000005146	-1.39315	-0.478351	0.000357359	0.0289578	4.70188	12.7429	ENSBTAG00000005146
SPI1	-1.52249	-0.606428	0.000359336	0.0289578	0.870002	12.7326	SPI1
NSA2	-1.28171	-0.358072	0.000382635	0.0303949	4.37127	12.6151	NSA2
PRR15L	-2.13849	-1.09659	0.000401132	0.0314689	1.83789	12.5269	PRR15L
MYH14	-1.41572	-0.501531	0.000401814	0.0314689	2.97251	12.5237	MYH14
ATXN3	-1.56289	-0.644218	0.000409615	0.0316342	0.91989	12.4878	ATXN3
ENSBTAG00000001219	-1.66701	-0.737264	0.000419606	0.0321357	5.78834	12.4428	ENSBTAG00000001219
TAP1	-1.39484	-0.480099	0.000421887	0.0321357	4.42174	12.4327	TAP1
CFB	-2.16964	-1.11746	0.000430212	0.0325469	2.19791	12.3962	CFB
GABARAPL1	-1.31327	-0.393165	0.00045502	0.0340592	5.66395	12.2915	GABARAPL1
FLT3LG	-1.38012	-0.46479	0.000462928	0.0340592	1.74453	12.2594	FLT3LG
PIK3IP1	-1.71893	-0.781515	0.000469712	0.0340592	2.66312	12.2322	PIK3IP1
PPL	-1.63071	-0.705497	0.000471033	0.0340592	3.76998	12.227	PPL
TRPV2	-1.44564	-0.531713	0.000471663	0.0340592	1.7279	12.2245	TRPV2
SLC30A1	-1.66955	-0.739456	0.000474703	0.0340592	0.838758	12.2125	SLC30A1
OVOL2	-1.48627	-0.571699	0.000495877	0.0345873	2.01311	12.1311	OVOL2
LRRN5	-1.44599	-0.532057	0.000500301	0.0345873	1.4335	12.1145	LRRN5
PPP1R26	-1.54053	-0.623428	0.000504266	0.0345873	2.30942	12.0998	PPP1R26
PHYHD1	-1.33051	-0.411975	0.000508884	0.0345873	3.54811	12.0828	PHYHD1
ACAP1	-1.40414	-0.489686	0.000514012	0.0345873	2.29249	12.0641	ACAP1
C1QA	-1.44793	-0.533994	0.000522814	0.0345873	3.08236	12.0325	C1QA
RAB17	-2.53673	-1.34297	0.000526611	0.0345873	0.375492	12.019	RAB17
PANX2	-1.55131	-0.633484	0.000528515	0.0345873	1.04056	12.0123	PANX2
ITGB2	-1.34284	-0.425293	0.000528715	0.0345873	2.68321	12.0116	ITGB2
ENSBTAG00000047529	-1.51882	-0.602947	0.000541732	0.0349225	2.67791	11.9662	ENSBTAG00000047529
SOD2	-1.68003	-0.74849	0.00054326	0.0349225	3.44589	11.961	SOD2
GSDMD	-1.408	-0.493652	0.000554424	0.0354354	2.2258	11.9231	GSDMD
FGFR4	-1.90818	-0.932198	0.000564804	0.0356885	0.285085	11.8885	FGFR4
TNIP1	-1.2874	-0.364458	0.000570152	0.0358229	4.50435	11.871	TNIP1
TMEM173	-1.54146	-0.624294	0.000576693	0.0360077	1.63305	11.8497	TMEM173
ENSBTAG00000047368	-2.58394	-1.36957	0.000605123	0.03718	2.50654	11.7602	ENSBTAG00000047368
ENSBTAG00000046161	-1.6139	-0.690548	0.000608673	0.0371926	1.36966	11.7493	ENSBTAG00000046161
CD27	-1.64177	-0.715249	0.000629647	0.038264	0.836948	11.6862	CD27
DNASE2	-1.32867	-0.409985	0.000643978	0.0383178	3.06587	11.6444	DNASE2
CALCOCO1	-1.43261	-0.51865	0.000645883	0.0383178	5.38054	11.6389	CALCOCO1
ENSBTAG00000030845	-1.39933	-0.484739	0.000652638	0.0383178	3.40782	11.6195	ENSBTAG00000030845
SHROOM1	-1.7056	-0.77028	0.00065541	0.0383178	1.81765	11.6116	SHROOM1
APCDD1	-1.41845	-0.504314	0.00069467	0.0400281	2.37949	11.5035	APCDD1
IFI44L	-1.51314	-0.597547	0.000706555	0.040276	2.10579	11.4719	IFI44L
ICAM1	-1.46254	-0.548479	0.000709837	0.040276	1.67485	11.4633	ICAM1
ZER1	-1.33723	-0.419248	0.000730306	0.0412271	3.05638	11.4105	ZER1
CARHSP1	-1.46171	-0.547656	0.000734666	0.0412637	2.96428	11.3994	CARHSP1
SLC7A8	-1.66477	-0.735324	0.000744939	0.0414223	4.28809	11.3736	SLC7A8
C3	-1.92287	-0.943259	0.000757861	0.0414591	8.92697	11.3417	C3
DHRS3	-1.5747	-0.65508	0.000774641	0.0418194	3.57808	11.301	DHRS3
MAFF	-1.47678	-0.56245	0.000780746	0.0419453	1.21545	11.2865	MAFF
NEDD9	-1.33049	-0.411954	0.000792691	0.0421611	4.91901	11.2583	NEDD9
PROM2	-1.41755	-0.503397	0.000799833	0.0421611	2.58265	11.2416	PROM2
KLHL22	-1.31279	-0.392631	0.000836703	0.0436853	2.95641	11.158	KLHL22
MTMR14	-1.27763	-0.353465	0.00086445	0.0447142	2.97784	11.0975	MTMR14
IRF8	-1.58006	-0.659981	0.000878677	0.0450312	2.08693	11.0672	IRF8
MBP	-1.66242	-0.733286	0.000894756	0.0452299	0.795927	11.0336	MBP
CHI3L1	-4.09544	-2.03402	0.000903762	0.0454784	5.08581	11.015	CHI3L1
MYO1F	-1.40948	-0.495163	0.000946732	0.0470027	2.43983	10.9289	MYO1F
GTF3C1	-1.70717	-0.771609	0.000965356	0.0477144	5.09648	10.8929	GTF3C1
EIF4B	-1.30441	-0.383401	0.000984362	0.0477171	6.70026	10.8568	EIF4B
ENSBTAG00000027204	-1.44305	-0.529122	0.001018	0.0485888	2.65574	10.7945	ENSBTAG00000027204
RANBP6	-1.27976	-0.35587	0.00106337	0.0502894	5.34457	10.7138	RANBP6
ARID5B	-1.5024	-0.587272	0.00106642	0.0502894	1.47907	10.7085	ARID5B
MAP3K3	-1.2563	-0.329186	0.0010802	0.0502894	4.20466	10.6848	MAP3K3
LY9	-1.49999	-0.584955	0.00108133	0.0502894	0.856158	10.6829	LY9
GIMAP4	-1.52254	-0.606476	0.00109042	0.0502894	2.43884	10.6674	GIMAP4
CXCL16	-1.31815	-0.39851	0.00109402	0.0502894	3.85706	10.6613	CXCL16
GPNMB	-1.91201	-0.935088	0.00109433	0.0502894	0.591539	10.6608	GPNMB
GAB1	-1.37198	-0.456265	0.00117227	0.0534294	4.68487	10.5336	GAB1
SCYE1	-1.2458	-0.317069	0.00121677	0.0550069	3.59876	10.4647	SCYE1
RAB7B	-1.52265	-0.606582	0.00123127	0.055437	2.46346	10.4428	RAB7B
CECR1	-1.73475	-0.794732	0.00126323	0.0560982	0.254874	10.3955	CECR1
CD74	-1.32801	-0.409263	0.00128642	0.0561031	7.67891	10.3619	CD74
SPG21	-1.33606	-0.417986	0.00129586	0.0562376	2.67679	10.3484	SPG21
CTTNBP2	-1.489	-0.574347	0.00129962	0.0562376	1.09426	10.3431	CTTNBP2
NXPE3	-1.68564	-0.7533	0.00131399	0.0564203	2.18545	10.3228	NXPE3
RAC2	-1.39158	-0.476726	0.0013234	0.0566057	2.73933	10.3096	RAC2
SELPLG	-1.51888	-0.603009	0.00133383	0.0568336	1.40521	10.2951	SELPLG
CD48	-1.57927	-0.659259	0.00135788	0.0570921	1.06284	10.2621	CD48
TAP2	-1.25738	-0.33042	0.00141107	0.0583365	4.26148	10.1913	TAP2
NFKB2	-1.29179	-0.369369	0.00142114	0.0585351	3.58682	10.1782	NFKB2
DDR1	-1.41187	-0.497608	0.00144139	0.05915	5.78785	10.1521	DDR1
LIPA	-1.35913	-0.442681	0.0014576	0.0593773	2.78917	10.1315	LIPA
LGP2	-1.54674	-0.629234	0.00149117	0.0603283	1.59352	10.0895	LGP2
PTAFR	-1.70211	-0.767325	0.00150428	0.0603283	0.487527	10.0734	PTAFR
SEMA4B	-1.34448	-0.427047	0.00151326	0.0603283	2.62466	10.0624	SEMA4B
CASZ1	-1.28389	-0.360527	0.00152924	0.0605221	3.97039	10.043	CASZ1
ENSBTAG00000048135	-1.26702	-0.341443	0.00157677	0.061949	6.67801	9.98667	ENSBTAG00000048135
PRSS23	-1.38201	-0.466772	0.00160514	0.061949	5.35784	9.95384	PRSS23
HLA-DMB	-1.30947	-0.388981	0.00160669	0.061949	3.51573	9.95207	HLA-DMB
ENSBTAG00000018481	-1.84379	-0.882674	0.00161498	0.061949	2.38915	9.94259	ENSBTAG00000018481
OGFR	-1.29422	-0.372077	0.00163208	0.0620141	2.67507	9.9232	OGFR
HMHA1	-1.50797	-0.592609	0.00163507	0.0620141	2.04261	9.91983	HMHA1
GRB7	-1.54652	-0.629027	0.00163943	0.0620141	2.02858	9.91493	GRB7
CRTAC1	-1.33583	-0.417736	0.00168863	0.063092	4.39317	9.86052	CRTAC1
ERBB3	-1.83516	-0.875906	0.00169629	0.063092	5.64332	9.85219	ERBB3
MICAL1	-1.37132	-0.455564	0.00172612	0.0639873	2.3545	9.82013	MICAL1
FHOD1	-1.35748	-0.440927	0.00178995	0.0661331	3.84881	9.75336	FHOD1
SCIN	-1.73502	-0.794952	0.00179626	0.0661465	1.39563	9.74689	SCIN
ABCA6	-1.49209	-0.57733	0.00181212	0.0664014	2.96662	9.73073	ABCA6
RND1	-1.8638	-0.898248	0.00182047	0.0664014	1.29263	9.72228	RND1
MYO18A	-1.25058	-0.322599	0.0018211	0.0664014	4.982	9.72165	MYO18A
TATDN1	-1.26316	-0.337042	0.00186094	0.0669759	3.04572	9.68188	TATDN1
ADCK3	-1.28291	-0.35942	0.00188508	0.0670428	5.80619	9.65821	ADCK3
SESTD1	-1.46929	-0.555114	0.00188692	0.0670428	3.12649	9.65641	SESTD1
SPADH1	-1.65346	-0.725486	0.0018947	0.0671051	2.58594	9.64885	SPADH1
CEP164	-1.48171	-0.56726	0.00192277	0.0676555	1.44136	9.62184	CEP164
EIF2S3	-1.23951	-0.309772	0.00193235	0.0676555	5.87438	9.61271	EIF2S3
HMOX1	-1.3693	-0.453434	0.00194016	0.0676555	2.07513	9.60531	HMOX1
SLC46A3	-1.40602	-0.49162	0.00194157	0.0676555	2.6743	9.60398	SLC46A3
LY75	-1.64179	-0.71527	0.00205518	0.0703252	0.953109	9.49959	LY75
RASAL1	-1.25649	-0.329395	0.00207453	0.070553	6.28543	9.4824	RASAL1
MOCOS	-1.33	-0.411427	0.00210358	0.071323	3.58804	9.45688	MOCOS
ZYX	-1.28114	-0.357429	0.00212734	0.0716913	5.12076	9.43629	ZYX
SLC37A1	-1.23265	-0.301763	0.00220488	0.0736351	4.81927	9.37064	SLC37A1
CFI	-2.45363	-1.29492	0.00221246	0.0736668	1.33816	9.36436	CFI
SLC22A18	-1.62159	-0.697407	0.00228391	0.0753691	0.3115	9.30611	SLC22A18
YPEL3	-1.37931	-0.463943	0.00230502	0.0756169	4.00897	9.28925	YPEL3
CMTM8	-1.24516	-0.316336	0.00235205	0.0758179	4.63724	9.25226	CMTM8
C7H19orf66	-1.49135	-0.576617	0.00236806	0.0760879	1.49867	9.23984	C7H19orf66
STK24	-1.41093	-0.49665	0.00237659	0.0760879	2.77503	9.23326	STK24
NEDD4L	-1.54771	-0.630134	0.00241692	0.0760879	4.29187	9.20244	NEDD4L
SLC45A3	-1.5715	-0.652142	0.00241945	0.0760879	0.797007	9.20053	SLC45A3
PXDC1	-1.30552	-0.384622	0.002422	0.0760879	3.04284	9.1986	PXDC1
SPN	-1.33842	-0.420526	0.00243999	0.0762223	1.80908	9.18506	SPN
SLA	-1.54399	-0.626667	0.00246616	0.0762973	0.882192	9.16553	SLA
SRGN	-1.32021	-0.400771	0.00246747	0.0762973	2.83285	9.16456	SRGN
GSS	-1.39151	-0.476652	0.00253568	0.0770471	4.53207	9.11467	GSS
NOS1AP	-1.47062	-0.556429	0.00255159	0.0773193	1.25321	9.10323	NOS1AP
C2	-1.56668	-0.647706	0.00262141	0.078488	2.17635	9.05386	C2
CSF1R	-1.38838	-0.473398	0.0026325	0.078488	3.28674	9.04614	CSF1R
MERTK	-1.50928	-0.593858	0.00264726	0.0785071	1.92427	9.03592	MERTK
APBB1IP	-1.36586	-0.449812	0.00266843	0.0785269	1.21998	9.02136	APBB1IP
KRT19	-1.28968	-0.367014	0.00266911	0.0785269	8.48134	9.02089	KRT19
SH3D19	-1.32878	-0.410103	0.00267674	0.0785436	3.58199	9.01567	SH3D19
EVI2B	-1.5204	-0.604448	0.00269944	0.0790011	1.35309	9.00024	EVI2B
FOXP4	-1.37134	-0.455586	0.00272047	0.079328	3.39222	8.98606	FOXP4
C17orf70	-1.46728	-0.553149	0.00273321	0.079363	0.538115	8.97752	C17orf70
WNK4	-1.4716	-0.557382	0.00288294	0.082099	1.99876	8.88011	WNK4
ENSBTAG00000038710	-1.43674	-0.522799	0.00288649	0.082099	1.66539	8.87786	ENSBTAG00000038710
RORC	-1.46803	-0.553884	0.0028996	0.0822613	2.96123	8.86959	RORC
GKAP1	-1.35371	-0.436918	0.00290964	0.0823361	2.06078	8.86328	GKAP1
GPHN	-1.36743	-0.451472	0.00300428	0.0841577	3.74756	8.80487	GPHN
ITGAL	-1.39573	-0.48102	0.00307412	0.085255	2.02415	8.76295	ITGAL
IL10RB	-1.31081	-0.390463	0.00315593	0.0865517	2.58476	8.71505	IL10RB
C16orf54	-1.66438	-0.734988	0.00317908	0.0865517	0.494466	8.70173	C16orf54
ENSBTAG00000016551	-1.45138	-0.537427	0.00318517	0.0865517	1.09758	8.69824	ENSBTAG00000016551
PSMB8	-1.30107	-0.379701	0.00319092	0.0865517	4.63943	8.69496	PSMB8
SLC25A28	-1.23146	-0.300366	0.00329878	0.0884228	3.92887	8.63437	SLC25A28
RNF157	-1.63466	-0.708991	0.0033379	0.0889735	0.9205	8.6129	RNF157
CSDA	-1.32229	-0.403034	0.0033701	0.0894484	6.10813	8.59542	CSDA
ENSBTAG00000037989	-1.57078	-0.65148	0.00342363	0.0896945	0.603712	8.56672	ENSBTAG00000037989
PSTPIP2	-1.49814	-0.583173	0.00346473	0.0900881	0.665683	8.545	PSTPIP2
EPHX2	-1.37359	-0.457957	0.0034705	0.0900881	1.9482	8.54197	EPHX2
BTBD2	-1.23309	-0.302276	0.00350954	0.0901714	3.8871	8.52161	BTBD2
RASGEF1A	-1.61863	-0.69477	0.00351295	0.0901714	0.398134	8.51984	RASGEF1A
BRN	-1.33392	-0.415673	0.00351548	0.0901714	3.16059	8.51853	BRN
CTSS	-1.26193	-0.335627	0.00351896	0.0901714	4.74649	8.51673	CTSS
RHBDD1	-1.31975	-0.400267	0.00356086	0.0910352	2.2029	8.49519	RHBDD1
ZNF385A	-1.50343	-0.588261	0.00360078	0.0918447	0.886351	8.47491	ZNF385A
RGS19	-1.3348	-0.416626	0.00361429	0.0919783	1.48228	8.4681	RGS19
OXA1L	-1.21412	-0.279917	0.00362488	0.0920372	4.71211	8.46278	OXA1L
DMGDH	-2.15716	-1.10913	0.00369573	0.0930161	0.997966	8.42758	DMGDH
FZD1	-1.4469	-0.532964	0.00370525	0.0930161	2.67626	8.4229	FZD1
HCK	-1.54288	-0.625628	0.00374256	0.0936438	0.440247	8.40468	HCK
KHNYN	-1.28355	-0.360142	0.00376508	0.0938823	3.87343	8.39377	KHNYN
CTSH	-1.25976	-0.33315	0.0037826	0.0939655	3.21904	8.38534	CTSH
FMNL1	-1.39449	-0.479733	0.00383651	0.0948534	1.75804	8.35962	FMNL1
FCHO2	-1.31764	-0.397953	0.00383815	0.0948534	3.15757	8.35884	FCHO2
HSD17B11	-1.46154	-0.547492	0.00389277	0.0954119	1.90828	8.33317	HSD17B11
TMC6	-1.35133	-0.434379	0.00389574	0.0954119	2.68648	8.33178	TMC6
ARF5	-1.34926	-0.432173	0.00389636	0.0954119	1.77681	8.33149	ARF5
ITGB6	-2.29594	-1.19909	0.00393194	0.0954119	2.76917	8.31498	ITGB6
EIF3D	-1.244	-0.314982	0.00394536	0.0954119	5.27105	8.30879	EIF3D
TRPM2	-1.37288	-0.457208	0.00394661	0.0954119	2.36401	8.30822	TRPM2
PLEKHA7	-1.34862	-0.431479	0.00396819	0.0954119	2.00856	8.29831	PLEKHA7
C3H1ORF41	-1.48427	-0.569757	0.00397651	0.0954119	0.592513	8.29451	C3H1ORF41
SLC25A6	-1.25302	-0.325405	0.00398727	0.0954119	7.64413	8.2896	SLC25A6
LACC1	-1.36343	-0.447238	0.00399032	0.0954119	1.33531	8.28822	LACC1
PABPC4	-1.22896	-0.297433	0.00401549	0.0954119	4.9639	8.2768	PABPC4
CNTROB	-1.28908	-0.366346	0.00403462	0.0954119	2.78704	8.26817	CNTROB
BOLA	-1.45481	-0.540835	0.00405	0.0954119	4.4538	8.26126	BOLA
ENSBTAG00000008550	-1.41403	-0.499808	0.00405807	0.0954119	2.59959	8.25765	ENSBTAG00000008550
AOX4	-1.73563	-0.795463	0.00413791	0.0970062	1.35394	8.22228	AOX4
ARNTL	-1.45191	-0.537947	0.00414867	0.0970062	1.60884	8.21757	ARNTL
IFI30	-1.35924	-0.442799	0.0041578	0.0970062	1.83243	8.21358	IFI30
ELF3	-1.53828	-0.62132	0.00416953	0.0970062	2.96884	8.20847	ELF3
CX3CR1	-1.41079	-0.496504	0.00420573	0.0972388	2.97717	8.19279	CX3CR1
RGS1	-1.7746	-0.827493	0.00422354	0.0974482	0.957615	8.18512	RGS1
UNKL	-1.41867	-0.504544	0.00423504	0.0975112	1.38389	8.18019	UNKL
BIKBA	-1.24864	-0.320356	0.00424893	0.0976287	4.05949	8.17425	BIKBA
SPNS1	-1.21289	-0.278452	0.00435268	0.0993967	3.49809	8.1305	SPNS1

## Sheet: Additional file 5c_LSO7vs28
Additional file 5c
Differentially expressed genes between cows fed diet supplemented with 5% linseed oil for 7 days
and the same cows supplemented with 5% linseed oil for 28 days (Day+7 vs Day +28)
genes	FC	log2FC	PValue	FDR Pvalue	logCPM	LR
DMGDH	4.35909	2.12403	6.01635e-08	9.59045e-05	0.997966	29.3581
UCP2	3.15334	1.65688	7.2341e-08	9.59045e-05	3.03861	29.001
CYP2B6	3.12322	1.64304	7.76135e-08	9.59045e-05	1.07408	28.8647
SORT1	1.47151	0.557301	1.66708e-07	0.000168542	3.85022	27.3851
TIEG2	2.01523	1.01095	2.84044e-07	0.000263238	2.97659	26.3553
TRIB3	2.56398	1.35838	3.75526e-07	0.000278415	2.32934	25.8162
SESN2	2.63697	1.39888	4.29674e-07	0.00029865	0.735568	25.5562
MYH14	1.6286	0.703635	5.93071e-07	0.000387973	2.97251	24.9346
C28H10ORF10	2.13119	1.09166	1.31144e-06	0.000694504	2.0449	23.4064
XAF1	1.82369	0.866859	1.50077e-06	0.00072323	1.36759	23.147
STMN1	2.06445	1.04576	2.10919e-06	0.00085289	1.89132	22.4929
ANGPTL4	2.83411	1.5029	2.14737e-06	0.00085289	2.99567	22.4585
BRN	1.58044	0.660323	2.91785e-06	0.00104675	3.16059	21.8698
ESRP2	2.31631	1.21183	3.15506e-06	0.00109648	1.48482	21.7199
IFI44L	1.74583	0.803911	4.21135e-06	0.00133813	2.10579	21.1662
PIK3CG	1.91939	0.940645	4.47397e-06	0.00135183	2.26496	21.0502
ENSBTAG00000048135	1.40959	0.495275	4.81407e-06	0.00140888	6.67801	20.9099
TST	1.54086	0.623736	5.43911e-06	0.00142195	3.37792	20.6761
ALDH1L2	2.32453	1.21694	5.62226e-06	0.00142195	3.66022	20.6127
KRT18	2.08282	1.05854	5.62592e-06	0.00142195	2.83752	20.6114
SMTNL2	2.1514	1.10528	6.09781e-06	0.00148357	0.510739	20.4573
EGR1	1.88523	0.914742	8.28656e-06	0.00191989	3.91612	19.8706
LY6E	1.51486	0.599186	8.62225e-06	0.0019569	3.17576	19.7947
ENSBTAG00000014220	2.35534	1.23594	9.22681e-06	0.00201199	1.59535	19.6652
CPT1A	1.82905	0.871092	1.67515e-05	0.00332725	2.5479	18.527
ASB11	2.10193	1.07172	2.16704e-05	0.00388704	6.80744	18.0366
APOE	1.60137	0.679302	2.59615e-05	0.00458047	5.6122	17.6927
PDK4	1.81525	0.860168	3.09084e-05	0.00516461	5.65102	17.3611
SPHK1	1.46056	0.546518	3.89971e-05	0.00578249	2.53051	16.9196
ACE2	1.9278	0.946954	4.23468e-05	0.0059473	2.3715	16.7632
ARF5	1.51534	0.599645	4.66735e-05	0.0064081	1.77681	16.5786
DNTTIP1	1.34602	0.428698	4.78435e-05	0.00648862	2.9501	16.5317
ACP5	1.63972	0.713447	5.71912e-05	0.00748263	2.52387	16.1935
SLC25A34	1.90609	0.930613	6.1688e-05	0.00777897	0.418301	16.0501
KIF21B	1.55305	0.635103	6.29537e-05	0.00777897	1.12516	16.0117
SCGB2A2	1.64114	0.714697	6.90493e-05	0.00816912	4.38224	15.8367
ATF5	1.68336	0.751344	7.78274e-05	0.00874262	4.4748	15.6103
KRT5	1.45169	0.537733	8.18163e-05	0.00900871	6.51339	15.5159
EVA1C	1.73736	0.796898	0.000111499	0.0119229	0.603627	14.9313
IFI30	1.49533	0.580468	0.000141348	0.0140894	1.83243	14.4841
C14orf37	1.70923	0.773348	0.000143161	0.0140894	0.668319	14.4601
PTPRU	1.65808	0.729511	0.000143162	0.0140894	3.32701	14.4601
GRO1	1.91388	0.936503	0.000151129	0.0141714	0.409371	14.3581
SLC16A11	1.86929	0.902487	0.000151652	0.0141714	1.72969	14.3516
C8G	1.38791	0.472917	0.000152017	0.0141714	2.74075	14.3471
TIEG1	1.43471	0.520761	0.000152711	0.0141714	3.68386	14.3385
SPADH1	1.8405	0.880094	0.000152915	0.0141714	2.58594	14.336
PIGZ	1.68175	0.749963	0.000181418	0.0161404	2.53907	14.0144
ACAT1	1.29599	0.374057	0.000197199	0.0171332	4.46658	13.8576
LAD1	1.39273	0.477916	0.000203858	0.0173061	3.68402	13.7952
SCGB1D	1.5601	0.641637	0.0002186	0.0180152	8.25278	13.664
FCGRT	1.54648	0.628985	0.00021869	0.0180152	4.87859	13.6633
ENSBTAG00000012491	1.93951	0.955694	0.000241113	0.0187772	2.75948	13.4801
ITGA3	1.40406	0.489604	0.000244187	0.0187772	4.06742	13.4563
HMOX1	1.44546	0.531529	0.000244825	0.0187772	2.07513	13.4514
GLTSCR2	1.30319	0.382044	0.000251105	0.019127	4.7611	13.4039
PAM	1.31224	0.392029	0.000254058	0.0192203	5.07603	13.3819
TMEM50B	1.38373	0.468565	0.000267856	0.0201272	4.09337	13.2828
P2RX4	1.3415	0.423844	0.000271059	0.0202312	2.99483	13.2605
HSD17B11	1.60565	0.68316	0.000275305	0.0202759	1.90828	13.2314
ENSBTAG00000047700	1.56249	0.643845	0.000298862	0.0215821	4.91665	13.0775
FCAMR	2.08058	1.05698	0.000306701	0.0218642	3.20525	13.029
CD44	1.39527	0.480548	0.000347024	0.0242577	4.81255	12.7978
DERL3	1.64137	0.714899	0.000367397	0.0252211	0.863701	12.6911
PPP1R13L	1.31893	0.399363	0.000399516	0.0270812	3.06449	12.5345
OXSM	1.42886	0.51486	0.000404233	0.0270812	1.33164	12.5125
ENSBTAG00000008690	1.63933	0.713109	0.000414314	0.0274261	2.17971	12.4665
FGFR2	1.39038	0.475475	0.000426658	0.0278329	2.83373	12.4117
PCK2	1.62294	0.69861	0.000438235	0.0280322	4.90997	12.3617
TNFAIP8	1.55358	0.635592	0.000473652	0.0297598	1.2622	12.2166
IL17RE	1.84912	0.886841	0.000491028	0.0306782	0.0892207	12.1494
PLCD3	1.53596	0.619142	0.000505545	0.0312228	1.97005	12.0951
FBP2	3.34294	1.74112	0.000508167	0.0312228	2.70611	12.0855
LRRN5	1.44089	0.526958	0.000516486	0.0312438	1.4335	12.0552
LTF	2.03884	1.02775	0.000530817	0.0316444	10.1131	12.0042
SLITRK2	1.47872	0.564353	0.000543117	0.0320893	1.36833	11.9615
HTATIP2	1.38076	0.465464	0.000567195	0.032853	2.23967	11.8807
SDC4	1.37554	0.460001	0.000579794	0.0334087	3.53814	11.8398
HEPACAM2	1.88516	0.914684	0.000600243	0.0337136	1.47427	11.7752
MGC142811	1.35982	0.443419	0.000612386	0.0342229	2.16699	11.7379
SMPD2	1.3296	0.410996	0.000617856	0.0343559	2.73809	11.7214
BTG1	1.39105	0.476171	0.000631907	0.0347559	5.04691	11.6796
HMGB2	1.34512	0.42774	0.000644242	0.0348738	3.03932	11.6436
RGS2	1.63642	0.710542	0.000645985	0.0348738	2.32189	11.6386
TC2N	1.77779	0.830081	0.000659608	0.0353672	3.87843	11.5997
HSPB2	1.5443	0.626954	0.000672475	0.0356124	1.25929	11.5638
ENSBTAG00000034372	1.98179	0.986804	0.000688183	0.0361246	3.46589	11.5209
KRT19	1.33249	0.414125	0.000688645	0.0361246	8.48134	11.5196
ENSBTAG00000046307	1.38333	0.468145	0.000697906	0.0362423	4.8087	11.4948
SLC8B1	1.23125	0.300125	0.000698428	0.0362423	3.8511	11.4934
LONP1	1.25345	0.325909	0.000708617	0.0363158	4.43005	11.4665
DDIT3	1.48116	0.566724	0.0007305	0.0367983	3.03679	11.41
GALNT6	1.82247	0.865892	0.000731267	0.0367983	1.23586	11.408
TANGO2	1.48076	0.566342	0.000754327	0.0376183	0.744439	11.3504
ENSBTAG00000027075	1.78437	0.835416	0.000785918	0.0386734	0.147054	11.2742
TFAP4	1.63194	0.706591	0.000790792	0.0387418	0.573859	11.2627
LONP2	1.28715	0.364184	0.000801486	0.0390936	4.99779	11.2378
GTPBP2	1.31544	0.395547	0.000809874	0.0393302	4.59937	11.2185
FOLR2	1.58397	0.663541	0.000820064	0.0394431	1.77858	11.1953
PANX2	1.52238	0.606332	0.000840382	0.0401111	1.04056	11.1499
TXNIP	1.52052	0.604566	0.000845539	0.0401234	7.52048	11.1385
ZNF397	1.3986	0.483983	0.000847855	0.0401234	1.76276	11.1334
ACKR1	1.76975	0.823546	0.000910319	0.0423166	0.334861	11.0016
CHRD	1.68416	0.75203	0.000913226	0.0423166	1.03103	10.9957
SERPINA1	1.77082	0.824421	0.000918844	0.0423203	3.4265	10.9844
PLXDC2	1.55317	0.635216	0.000920916	0.0423203	2.78674	10.9802
CHAC1	1.82059	0.864404	0.0010459	0.0467125	2.38277	10.7445
METRNL	1.40332	0.488842	0.00108835	0.0477633	1.99591	10.6709
GNG2	1.31174	0.391485	0.00108906	0.0477633	1.88468	10.6697
CTSF	1.30697	0.386226	0.0010909	0.0477633	3.82737	10.6666
HR	1.35737	0.440819	0.00109627	0.0478101	3.15527	10.6575
CROT	1.62443	0.699937	0.00120349	0.0510841	1.58794	10.485
KRT17	1.33855	0.420669	0.00122473	0.0517482	6.06707	10.4527
CLSTN3	2.09198	1.06487	0.00123337	0.0517597	1.12913	10.4397
ASNS	1.44359	0.529661	0.00126389	0.0523615	5.4152	10.3945
IFI44	1.74816	0.805834	0.00127247	0.0523615	0.367204	10.382
IGF2	1.4476	0.533663	0.00128254	0.0524379	6.10873	10.3675
MGLL	1.38947	0.474535	0.00133147	0.054041	3.11904	10.2984
FGL1	1.42187	0.507785	0.00138804	0.0558172	3.33637	10.2216
CTSC	1.31844	0.398832	0.00139029	0.0558172	4.54936	10.2186
OCIAD2	1.27144	0.346458	0.00140217	0.0560919	3.57743	10.2029
ARRDC2	1.39337	0.478579	0.00141231	0.0562952	2.40358	10.1896
CYP27A1	1.30117	0.379812	0.00144286	0.0571035	4.31298	10.1502
ENSBTAG00000020434	1.42227	0.508199	0.00146507	0.057397	1.68785	10.122
ZNF428	1.60737	0.684702	0.00146517	0.057397	0.641534	10.1219
PECI	1.34024	0.422497	0.00153686	0.0595519	1.86345	10.0339
ENC1	1.42109	0.506997	0.001554	0.0597594	2.30097	10.0135
ENSBTAG00000045737	3.36618	1.75111	0.00155837	0.0597594	1.00626	10.0083
BCAS4	1.55357	0.635588	0.00157291	0.0597594	1.29766	9.99119
KRT8	1.79782	0.846246	0.00157732	0.0597594	4.67251	9.98603
TRAF3IP2	1.31387	0.393825	0.00162499	0.0610523	2.97793	9.93122
IGLL1	1.39007	0.475162	0.00164656	0.0614116	7.82422	9.90695
RAB17	2.31118	1.20863	0.00165318	0.0614116	0.375492	9.89956
MIA	1.44052	0.526586	0.001668	0.0614116	2.20693	9.88314
PLTP	1.35745	0.440899	0.00170787	0.0620693	2.88664	9.83968
MICAL1	1.37006	0.454236	0.00172311	0.0624191	2.3545	9.82335
SHB	1.50611	0.590827	0.00173634	0.0626943	1.56897	9.80927
JUP	1.35702	0.440447	0.00176812	0.0627421	5.30646	9.77592
SHF	1.43091	0.516933	0.00178073	0.0627421	3.86277	9.76286
ZMYND15	1.36001	0.443619	0.00178784	0.0627421	1.65274	9.75553
ITM2C	1.39653	0.481846	0.00178844	0.0627421	3.58166	9.75491
OSBPL5	1.24394	0.314916	0.0017966	0.0628302	3.52567	9.74655
CXCL16	1.29988	0.378375	0.00185991	0.0644363	3.85706	9.6829
ALDH1A3	1.8823	0.912499	0.00190039	0.0654929	0.586337	9.64334
IGFBP2	2.15479	1.10755	0.00190807	0.0654929	2.28966	9.63593
ENSBTAG00000040427	1.59516	0.673697	0.001966	0.0672735	0.660233	9.58101
SYNC	1.50739	0.592053	0.00201796	0.0682119	1.3009	9.53313
SRGAP1	1.63008	0.704945	0.00204922	0.0689632	0.425213	9.50491
SEMA4C	1.30384	0.382764	0.00207639	0.0689632	3.76433	9.48075
TTR	1.40786	0.493506	0.00208359	0.0689632	2.94727	9.4744
CD3EAP	1.36175	0.445462	0.00214616	0.0703748	1.22332	9.42013
SYTL1	1.34075	0.423035	0.00214644	0.0703748	2.96279	9.41989
IGHM	1.50995	0.594503	0.00215156	0.0703748	6.10739	9.41553
ZNF385A	1.53039	0.613895	0.00217884	0.0708504	0.886351	9.39243
DLGAP4	1.32897	0.410303	0.00218524	0.0708514	2.73172	9.38705
LRRC8E	1.64011	0.713792	0.00224795	0.0724622	0.717733	9.33519
ENSBTAG00000001219	1.55116	0.633343	0.00231434	0.0734787	5.78834	9.28186
MALL	1.2822	0.358619	0.00232614	0.0734787	3.53235	9.27255
LOXL4	1.86932	0.902512	0.00235089	0.0734787	0.173127	9.25316
ALKBH2	1.40503	0.490602	0.0023555	0.0734787	1.34782	9.24958
PKIB	1.41152	0.497252	0.00236068	0.0734787	1.09728	9.24556
CLIC1	1.36756	0.451602	0.00236538	0.0734787	3.45557	9.24191
RNASE1	2.02048	1.0147	0.00237415	0.0735457	9.35927	9.23514
PRSS23	1.36306	0.446849	0.00240122	0.0740746	5.35784	9.21438
C7H19orf66	1.48859	0.573943	0.00240454	0.0740746	1.49867	9.21184
NRGN	1.5978	0.676087	0.00245831	0.0749344	0.831938	9.17136
MTHFD1L	1.55977	0.641333	0.00247025	0.0749344	1.86816	9.1625
GSTP1	1.32163	0.402322	0.00248076	0.0749344	3.87428	9.15473
SERPINA5	1.81726	0.861764	0.00263352	0.0783085	1.95306	9.04543
ADCY7	1.24781	0.3194	0.00265212	0.0786513	3.25983	9.03256
TCEA2	1.48029	0.565881	0.00266511	0.0786513	0.666013	9.02363
CNTFR	1.50782	0.592462	0.00276089	0.0806364	4.61231	8.95911
C19orf60	1.25581	0.328615	0.00276256	0.0806364	2.78666	8.95801
DNASE2	1.28137	0.357682	0.00287844	0.0830009	3.06587	8.88296
CLDN1	1.72129	0.783492	0.00292105	0.083295	0.252806	8.85614
CPXM	1.36762	0.451663	0.00302969	0.0855708	3.228	8.7895
WSB1	1.2436	0.314517	0.00303889	0.0855708	5.76559	8.78397
IFI6	1.56636	0.647417	0.00308005	0.0856332	1.57766	8.75943
NEFH	1.50492	0.589684	0.00311269	0.0857912	1.79366	8.74021
PRPF40B	1.32032	0.400885	0.00312431	0.0857912	3.21133	8.73341
LGALS3	1.55461	0.636548	0.0032223	0.088092	2.92089	8.67712
RORC	1.46268	0.548616	0.00324473	0.0881693	2.96123	8.66448
ENSBTAG00000003408	1.57772	0.657839	0.0033067	0.0890406	4.81176	8.63001
ELL3	1.5882	0.667392	0.00334605	0.0895288	0.793083	8.60846
ABHD4	1.31044	0.390055	0.00337092	0.0895288	2.48212	8.59497
LYRM4	1.4009	0.486358	0.00337313	0.0895288	2.16661	8.59378
RAB7B	1.45913	0.545106	0.00342866	0.0903558	2.46346	8.56405
SH2D3A	1.58662	0.665958	0.00349009	0.0915408	0.57882	8.53172
HSPB8	1.54532	0.62791	0.00351458	0.0917462	2.52103	8.519
WLS	1.36429	0.448155	0.00356676	0.0926773	3.36421	8.49218
LRRC2	1.47407	0.559805	0.00359285	0.0929974	2.10204	8.47892
TMEM220	1.36641	0.450386	0.0035958	0.0929974	2.06721	8.47743
ARID5B	1.4353	0.521356	0.00361603	0.0931515	1.47907	8.46722
CPPED1	1.35991	0.443516	0.00363526	0.0931515	1.46598	8.45758
SAT1	1.45178	0.537827	0.00364411	0.0931636	6.52185	8.45315
TBC1D1	1.28071	0.356948	0.00371372	0.0945086	3.16537	8.41875
LGALS1	1.32796	0.409217	0.00375003	0.0952043	4.20148	8.40106
ENSBTAG00000030845	1.3294	0.410771	0.00376674	0.0952043	3.40782	8.39298
SLC37A3	1.35998	0.443587	0.00377916	0.0953016	1.62823	8.38699
EDN1	1.5165	0.600743	0.00381242	0.0959228	1.77427	8.37107
RAB32	1.40959	0.495277	0.00384087	0.0960482	0.801887	8.35755
PPP1R26	1.43025	0.516263	0.00389295	0.0962	2.30942	8.33309
KCNB1	1.87735	0.908697	0.00390129	0.0962	0.710663	8.3292
FRMPD3	-2.5502	-1.35061	1.78505e-09	1.6985e-05	2.52502	36.1953
MANSC4	-1.66607	-0.736451	4.247e-09	1.6985e-05	4.51439	34.5071
MID1	-1.92537	-0.945136	4.58188e-09	1.6985e-05	5.35995	34.3594
TMOD4	-1.63753	-0.711521	1.33676e-08	3.71653e-05	4.78938	32.2772
F2R	-1.48517	-0.570632	1.89712e-08	4.21956e-05	5.02618	31.5971
BTBD3	-1.74904	-0.806565	7.21039e-08	9.59045e-05	3.90005	29.0074
HAPLN3	-1.75162	-0.808687	9.2664e-08	0.000103052	4.12604	28.5215
F2RL1	-1.41527	-0.501073	3.21705e-07	0.000272251	3.73232	26.1148
KIAA1467	-1.69753	-0.763441	3.42731e-07	0.000272251	5.75205	25.9926
RASEF	-1.47116	-0.556954	7.15635e-07	0.000442143	6.07941	24.5726
FZD5	-1.71507	-0.778269	8.04075e-07	0.000470638	3.6797	24.3481
TRIM46	-1.68729	-0.754705	1.06549e-06	0.000592467	2.73321	23.806
FAM46A	-1.65107	-0.723406	1.40649e-06	0.000710979	4.36351	23.2718
FGR	-1.88896	-0.91759	1.56079e-06	0.00072323	5.20806	23.0716
RGS5	-1.66127	-0.732287	1.84154e-06	0.00081919	4.4368	22.7537
SLC41A1	-1.44091	-0.52698	1.96171e-06	0.000839086	5.61073	22.6322
ZNF469	-1.87041	-0.903354	2.66949e-06	0.0010237	2.27519	22.0406
ADD3	-1.52028	-0.604334	2.88863e-06	0.00104675	4.87525	21.8891
HERC6	-1.47872	-0.564346	3.46421e-06	0.00116744	6.72076	21.5406
DENND4A	-1.40852	-0.494185	3.75762e-06	0.00122907	4.26976	21.3847
GADD45B	-1.54422	-0.626879	4.49761e-06	0.00135183	3.92336	21.0401
ND5	-1.59875	-0.676944	5.06155e-06	0.00142195	10.5728	20.8139
BSP30C	-2.3699	-1.24483	5.30821e-06	0.00142195	0.722413	20.7227
SFT2D2	-1.47115	-0.556946	5.33083e-06	0.00142195	3.60112	20.7146
USPL1	-1.41374	-0.499514	6.1365e-06	0.00148357	2.75929	20.4451
TECTB	-1.47665	-0.562331	7.89005e-06	0.00186692	4.92191	19.9643
C15orf62	-1.63321	-0.707707	9.09331e-06	0.00201199	1.6315	19.693
STARD13	-1.4268	-0.512784	9.57197e-06	0.00204711	3.86883	19.595
SPRY4	-1.65689	-0.728481	1.28882e-05	0.00270434	2.33358	19.027
ARID2	-1.38034	-0.465028	1.66425e-05	0.00332725	3.57538	18.5394
CSRNP1	-1.46714	-0.553007	1.67544e-05	0.00332725	2.75603	18.5267
OAT	-1.3687	-0.452809	1.74428e-05	0.00340318	7.28379	18.4499
SLC35D2	-1.59248	-0.671274	1.8877e-05	0.00361951	3.62775	18.2994
LPL	-1.5722	-0.652787	1.94387e-05	0.00366404	10.6576	18.2435
NBEA	-1.4629	-0.54883	2.14905e-05	0.00388704	3.49498	18.0524
HEATR5A	-1.42652	-0.5125	2.1573e-05	0.00388704	4.13196	18.0451
STEAP3	-1.36461	-0.448493	2.636e-05	0.00458047	2.93612	17.6638
SLC2A1	-1.32295	-0.403763	2.71999e-05	0.0046537	5.75368	17.6041
BEST3	-2.90814	-1.5401	3.14058e-05	0.00516461	0.931436	17.3308
VAMP1	-1.59264	-0.67142	3.15793e-05	0.00516461	4.66799	17.3203
NXPE4	-1.44885	-0.534905	3.29685e-05	0.00531365	3.90959	17.2385
TINF2	-1.34553	-0.428174	3.35656e-05	0.00533262	2.88334	17.2044
PRRC1	-1.32143	-0.402104	3.50097e-05	0.0054837	4.31156	17.1244
FNDC3A	-1.36728	-0.451314	3.70944e-05	0.00566635	5.28796	17.0146
MT-CYB	-1.53105	-0.614524	3.76265e-05	0.00566635	11.3493	16.9875
ENTPD4	-1.39675	-0.48207	3.77043e-05	0.00566635	4.32527	16.9836
SPTLC3	-1.51528	-0.59958	4.09463e-05	0.0059473	3.95054	16.827
RUSC2	-1.38324	-0.468054	4.12514e-05	0.0059473	5.31959	16.8129
SAR1A	-1.28791	-0.365027	4.24971e-05	0.0059473	4.74449	16.7565
GCNT4	-1.88083	-0.911367	4.27825e-05	0.0059473	0.55093	16.7438
FAM46C	-1.45356	-0.539595	5.44687e-05	0.00729815	3.46267	16.2859
SEMA4A	-1.42472	-0.51068	5.57258e-05	0.0073777	5.18573	16.2426
MT-ND4L	-1.47605	-0.561739	5.89757e-05	0.00762638	7.40028	16.1353
STARD8	-1.36555	-0.449477	6.12237e-05	0.00777897	2.79035	16.0644
HLF	-1.49586	-0.580975	6.2843e-05	0.00777897	2.93874	16.015
BACH1	-1.37235	-0.456646	6.54895e-05	0.00797518	2.94754	15.9369
PPP1R2	-1.31417	-0.394148	6.59757e-05	0.00797518	3.15949	15.9229
TGOLN2	-1.36791	-0.451969	6.8927e-05	0.00816912	5.76533	15.8401
RUNDC1	-1.33022	-0.411664	7.0518e-05	0.00822499	4.04323	15.7969
TMEM132E	-2.9505	-1.56096	7.10007e-05	0.00822499	1.6198	15.784
TOR1AIP2	-1.50668	-0.591378	7.47459e-05	0.00856958	1.86731	15.6868
TIPARP	-1.50257	-0.58743	7.60668e-05	0.00863203	3.74453	15.6536
BDH1	-1.47979	-0.565388	8.03581e-05	0.00893663	4.96005	15.5498
RFWD3	-1.35027	-0.433246	8.62539e-05	0.00940421	3.38215	15.416
SLC35C1	-1.3725	-0.45681	0.000106817	0.0115331	4.50329	15.0122
LPCAT4	-1.60961	-0.686715	0.000113102	0.0119791	4.23566	14.9043
ALOX15	-1.55826	-0.639934	0.000117954	0.0123752	7.01573	14.8251
KCNK6	-1.61369	-0.69036	0.000122455	0.0127273	1.38293	14.7545
CSTF2T	-1.26394	-0.337932	0.000131791	0.0135708	4.18309	14.616
ABCG2	-1.43994	-0.526012	0.000134943	0.0137679	9.46068	14.5715
CMYA5	-1.57895	-0.658961	0.000137572	0.0139085	1.89752	14.5351
CENPJ	-1.9997	-0.999783	0.000150879	0.0141714	1.68431	14.3612
MAML3	-1.35907	-0.442619	0.000152058	0.0141714	3.15314	14.3466
SH3BP5	-1.54034	-0.623253	0.000156806	0.0144119	5.07862	14.2887
HHIPL2	-1.50301	-0.587853	0.000159735	0.0145607	7.4208	14.2538
ARG2	-1.95091	-0.964144	0.000172617	0.0155171	2.23797	14.1079
GLI3	-1.49494	-0.580084	0.000173017	0.0155171	2.33632	14.1036
PPARA	-1.38647	-0.471415	0.00019324	0.0170557	3.41456	13.8957
SCN5A	-2.12376	-1.08662	0.000196906	0.0171332	2.91611	13.8604
NEBL	-1.50227	-0.587139	0.000199182	0.0171714	3.43494	13.8388
SLC16A1	-1.45877	-0.544754	0.000203527	0.0173061	7.56732	13.7982
CISH	-1.34337	-0.425853	0.000207113	0.0174492	4.39385	13.7654
ENSBTAG00000017691	-1.37072	-0.454934	0.000215293	0.0180021	2.8985	13.6927
KANSL2	-1.37446	-0.458868	0.00022848	0.0186832	5.11319	13.5811
YWHAZ	-1.26412	-0.338133	0.000238206	0.0187772	4.49434	13.5028
SLC34A2	-1.62312	-0.698771	0.000239526	0.0187772	8.60646	13.4924
GNA12	-1.34104	-0.42335	0.000240564	0.0187772	4.36642	13.4843
SNORA2	-1.76269	-0.817775	0.000241695	0.0187772	0.513955	13.4755
STAT5A	-1.33329	-0.41499	0.000242073	0.0187772	5.71128	13.4726
RASSF4	-1.37457	-0.458979	0.000243005	0.0187772	6.70595	13.4654
NOTO	-1.89148	-0.919515	0.000274778	0.0202759	0.0752202	13.2349
ZNRF2	-1.32866	-0.409974	0.000279357	0.020439	3.29825	13.204
NAV3	-1.35943	-0.443003	0.000291795	0.0212095	3.46126	13.1223
GNE	-1.30652	-0.385734	0.000306072	0.0218642	4.07354	13.0329
LYSMD3	-1.4238	-0.509745	0.000317656	0.0225009	1.93075	12.9633
MSR1	-1.67461	-0.743828	0.000335164	0.0235908	4.20494	12.8629
FGFR1OP2	-1.36918	-0.453312	0.000349001	0.0242577	2.45827	12.7872
RPRD2	-1.26	-0.333421	0.000363818	0.0251305	3.47073	12.7094
STAT5B	-1.34337	-0.42586	0.000386769	0.0263881	4.46769	12.5951
USP54	-1.32411	-0.405022	0.000402138	0.0270812	4.83096	12.5222
ATP13A4	-1.48828	-0.573642	0.000412119	0.0274261	6.99802	12.4764
TMEM165	-1.3174	-0.397695	0.000420355	0.0276613	4.30261	12.4395
ZNF770	-1.46019	-0.546158	0.000427967	0.0278329	2.91264	12.406
NXPE2	-2.34891	-1.23199	0.000436694	0.0280322	1.59955	12.3683
DCXR	-1.30422	-0.383183	0.000438593	0.0280322	4.85573	12.3602
LIG3	-1.28024	-0.356418	0.000447486	0.0284371	5.19326	12.3227
RAPGEF5	-1.53885	-0.621849	0.000461812	0.0291807	1.88197	12.2639
SEMA3F	-1.26921	-0.34393	0.000499995	0.031064	4.70135	12.1157
ENSBTAG00000011437	-1.41607	-0.501895	0.000511026	0.0312259	4.30362	12.075
FOLR1	-1.45726	-0.543256	0.000516938	0.0312438	6.97158	12.0536
ART3	-1.37854	-0.463137	0.000527084	0.0316444	2.13444	12.0173
SMC1A	-1.3267	-0.407844	0.000532101	0.0316444	3.50803	11.9997
AMD1	-1.28534	-0.362148	0.000545354	0.0320893	4.56864	11.9538
THRB	-1.44766	-0.533723	0.000551249	0.0322655	2.67452	11.9338
PCYOX1	-1.29939	-0.377836	0.000554421	0.0322812	3.6422	11.9231
YIPF6	-1.23854	-0.308643	0.000584058	0.033481	4.63893	11.8261
WWC2	-1.27954	-0.355622	0.000589271	0.0336066	3.37077	11.8096
DNAH11	-1.47858	-0.564215	0.00059284	0.0336171	2.60296	11.7983
THAP9	-1.29997	-0.37848	0.000595502	0.0336171	3.24946	11.79
SLC22A16	-1.31398	-0.393944	0.000629164	0.0347559	5.31138	11.6876
BCL6	-1.32152	-0.402196	0.000634871	0.0347559	4.20012	11.6708
C7	-1.59701	-0.675371	0.000637551	0.0347559	3.32917	11.663
ENSBTAG00000046324	-1.44308	-0.529147	0.000661486	0.0353672	5.34213	11.5945
DIO2	-1.46523	-0.551129	0.000668304	0.0355608	2.94361	11.5754
PDCL	-1.32508	-0.40608	0.000700666	0.0362423	3.95984	11.4875
SLC25A44	-1.26739	-0.341862	0.000704412	0.0362674	4.23365	11.4776
SLC31A2	-1.39074	-0.475854	0.00072315	0.0367983	8.05119	11.4288
CCNYL1	-1.32009	-0.400635	0.000726728	0.0367983	3.60878	11.4196
TNPO1	-1.2621	-0.335822	0.000736152	0.0368772	3.96997	11.3957
SLC35E1	-1.27195	-0.347043	0.000763778	0.0379195	4.13368	11.3273
SERPINB2	-1.63396	-0.708375	0.00077128	0.0381218	3.17003	11.3091
DKFZP686F02235	-1.28336	-0.359921	0.000814095	0.0393633	4.50063	11.2088
PRR16	-1.34258	-0.425012	0.00082284	0.0394431	2.65767	11.189
FCHSD2	-1.35475	-0.438025	0.000858254	0.0404434	4.57606	11.1108
ATP8B4	-1.67169	-0.741307	0.000883934	0.0414778	1.68779	11.0562
ENSBTAG00000007501	-1.49783	-0.582871	0.000910894	0.0423166	1.5222	11.0005
ENSBTAG00000046030	-1.47341	-0.559159	0.000924892	0.0423281	1.00827	10.9722
GSTM3	-1.42504	-0.511006	0.000962081	0.0438496	4.83741	10.8992
SLC30A4	-1.35919	-0.442751	0.000973452	0.0441868	4.09473	10.8774
FAM214B	-1.28307	-0.359595	0.00101804	0.0460227	3.84617	10.7945
EIF4G1	-1.2696	-0.344372	0.00103397	0.046554	7.37033	10.7657
SERAC1	-1.40451	-0.490062	0.00103866	0.0465764	2.78363	10.7573
PDP2	-1.36062	-0.444265	0.00105861	0.0470914	2.8972	10.7221
MTURN	-1.32096	-0.401582	0.00108513	0.0477633	5.85804	10.6764
TMEM171	-1.28952	-0.36683	0.00113256	0.0491999	4.38417	10.5973
MT-ATP8	-1.37509	-0.459523	0.00115114	0.0498127	8.86834	10.5672
TMEM64	-1.31434	-0.394341	0.0011596	0.049984	3.24642	10.5536
LMTK2	-1.36153	-0.445224	0.0011754	0.0504695	4.36284	10.5286
EHBP1	-1.33827	-0.420373	0.00119057	0.0509244	3.69922	10.5049
SLC39A9	-1.28668	-0.363656	0.00120144	0.0510841	5.25333	10.4881
FBXL14	-1.24888	-0.320631	0.00122845	0.0517482	4.36919	10.4471
EPDR1	-1.52118	-0.605194	0.00124303	0.0519688	1.4816	10.4253
PSD4	-1.27208	-0.347185	0.00125594	0.0523121	3.84591	10.4062
HMGXB4	-1.38445	-0.469311	0.00127168	0.0523615	2.58956	10.3832
NUP50	-1.23825	-0.308307	0.00127596	0.0523615	3.67013	10.377
GOLGA3	-1.26518	-0.339346	0.00131611	0.0536134	4.82544	10.3198
PRRG2	-1.31515	-0.395226	0.00134078	0.054221	3.00397	10.2855
TOB1	-1.372	-0.45628	0.00144028	0.0571035	5.82716	10.1535
BHLHA15	-1.29946	-0.37791	0.00146576	0.057397	4.55358	10.1212
LRP12	-1.30076	-0.379353	0.00147625	0.0576049	2.07435	10.108
CYTIP	-1.3089	-0.388359	0.0015195	0.0590851	4.80432	10.0548
KIAA0100	-1.21601	-0.282156	0.00157489	0.0597594	4.7711	9.98888
ETNK1	-1.36301	-0.446792	0.0015791	0.0597594	3.29847	9.98395
MFSD4	-1.28027	-0.356451	0.00157983	0.0597594	6.28291	9.98311
SGLT1	-1.27321	-0.348476	0.00162423	0.0610523	4.1051	9.93208
SLC36A1	-1.42788	-0.513878	0.00164057	0.0614116	2.09189	9.91365
TDG	-1.21766	-0.284113	0.00167041	0.0614116	3.7392	9.88048
RDH10	-1.34898	-0.431867	0.00167675	0.0614116	2.47872	9.87352
EZH2	-1.30531	-0.384388	0.00167862	0.0614116	4.19175	9.87146
CREB3L1	-1.26667	-0.34104	0.00167873	0.0614116	6.39244	9.87134
FAM135A	-1.31198	-0.391741	0.00170734	0.0620693	3.75108	9.84025
ENSBTAG00000046547	-1.55068	-0.632903	0.00175577	0.0627421	6.25671	9.78881
VPS53	-1.2393	-0.309527	0.00175616	0.0627421	3.69201	9.7884
MT-ND4	-1.3527	-0.435844	0.00177203	0.0627421	10.9171	9.77186
BTN1A1	-1.31207	-0.391841	0.00178079	0.0627421	9.84464	9.7628
IGSF5	-1.25292	-0.325291	0.00178116	0.0627421	3.48821	9.76242
GCHFR	-1.3378	-0.419857	0.00181663	0.0633313	4.29438	9.72617
TOM1L1	-1.24389	-0.314854	0.0018339	0.0637337	5.73577	9.70878
CDC25A	-1.28672	-0.363697	0.0019068	0.0654929	3.90735	9.63716
ZNF185	-1.48686	-0.572273	0.00197423	0.0673477	3.46283	9.57335
FAM114A1	-1.23971	-0.310006	0.00200571	0.0681616	4.63441	9.5443
SLC39A14	-1.24133	-0.311883	0.00201034	0.0681616	5.63857	9.54007
FAM120A	-1.2131	-0.278693	0.00205276	0.0689632	5.39604	9.50175
CAPN14	-1.29243	-0.370084	0.00206739	0.0689632	3.72025	9.48872
MCCC2	-1.46398	-0.549896	0.00206746	0.0689632	1.76493	9.48866
TGFBR1	-1.37798	-0.46255	0.00207822	0.0689632	2.87118	9.47913
DLG1	-1.24915	-0.320949	0.00211369	0.0697518	3.84265	9.44809
FOLR1	-1.51659	-0.600832	0.00217523	0.0708504	6.34434	9.39546
GGCX	-1.22537	-0.293221	0.00219575	0.0709852	6.15421	9.37825
SETD1B	-1.26203	-0.335746	0.00226013	0.072639	4.33697	9.32528
SEC22B	-1.26379	-0.337752	0.0022665	0.072639	4.49808	9.32013
ENSBTAG00000017595	-1.36672	-0.45072	0.00229649	0.0733886	3.27408	9.29605
MIEF1	-1.21215	-0.277574	0.00232831	0.0734787	4.03061	9.27084
SLC5A5	-1.58331	-0.662941	0.00233523	0.0734787	1.41383	9.2654
GR-A	-1.32908	-0.410431	0.00233734	0.0734787	4.94926	9.26375
FLVCR1	-1.29527	-0.373255	0.00234585	0.0734787	3.50007	9.25709
VEGFA	-1.24391	-0.314885	0.00243611	0.0748397	3.58303	9.18797
ASPA	-1.45552	-0.541533	0.00244904	0.0749344	1.06176	9.17828
PCSK6	-1.45489	-0.540905	0.00246688	0.0749344	0.98702	9.165
AMOT	-1.3283	-0.40958	0.00248356	0.0749344	2.74856	9.15266
MDN1	-1.28492	-0.361679	0.00248636	0.0749344	4.24825	9.15061
ADSSL1	-1.28593	-0.36281	0.00253513	0.0761978	2.98891	9.11506
ZNF207	-1.21634	-0.282543	0.00255419	0.0765637	4.75062	9.10136
ITSN1	-1.30974	-0.389279	0.00257155	0.0768769	4.28838	9.08897
PPM1K	-1.33024	-0.411689	0.00258524	0.077079	4.54908	9.07926
PPT2	-1.22535	-0.2932	0.00266627	0.0786513	3.91547	9.02284
ELMOD3	-1.25789	-0.331006	0.00268026	0.078855	4.51204	9.01327
OSGIN2	-1.32202	-0.402746	0.00271845	0.0797676	4.35431	8.98741
PEG3	-1.44274	-0.528806	0.00280711	0.0817053	2.1695	8.92879
SPTSSA	-1.29223	-0.369862	0.00281388	0.0817053	4.76699	8.92439
PEX2	-1.24504	-0.316197	0.00286609	0.0830009	2.94639	8.89081
GIPC2	-1.26539	-0.339579	0.00288672	0.0830009	4.98427	8.87772
SEC24D	-1.27728	-0.35307	0.00288835	0.0830009	6.13843	8.87669
PSME3	-1.22665	-0.294729	0.00290969	0.083295	4.11366	8.86325
POLR3D	-1.22515	-0.292964	0.00291577	0.083295	4.50833	8.85944
NDRG4	-1.41314	-0.498905	0.00294448	0.0837482	6.34613	8.84156
TOB2	-1.28806	-0.365205	0.00302302	0.0855708	5.37232	8.79352
HSPH1	-1.28404	-0.360694	0.00305051	0.0855708	3.67288	8.77701
NR3C2	-1.35861	-0.442133	0.00306173	0.0855708	3.77354	8.77031
C1H3orf58	-1.42451	-0.510466	0.00306722	0.0855708	1.73498	8.76705
GPAM	-1.3435	-0.425996	0.00306748	0.0855708	11.4598	8.76689
NANP	-1.28684	-0.363836	0.00307012	0.0855708	2.04898	8.76532
IGSF9B	-2.70745	-1.43694	0.00308903	0.0856687	0.310211	8.75412
CLDN8	-1.25128	-0.323401	0.00311997	0.0857912	6.14606	8.73595
HOOK1	-1.31209	-0.391867	0.00312032	0.0857912	2.78862	8.73574
TCEB3	-1.23422	-0.303598	0.00322988	0.088092	4.95573	8.67284
ENSBTAG00000047119	-1.51006	-0.594609	0.00323186	0.088092	0.388451	8.67172
PDCD10	-1.24559	-0.316832	0.00325055	0.0881693	3.24044	8.66121
DNAJB9	-1.33294	-0.414608	0.00326577	0.0883354	5.46543	8.6527
CLINT1	-1.23932	-0.309544	0.00327256	0.0883354	6.4086	8.64891
CDK12	-1.2579	-0.331023	0.00334599	0.0895288	3.55847	8.60849
SH3BGRL2	-1.27349	-0.348793	0.00335676	0.0895288	3.23404	8.60264
FBXL20	-1.32007	-0.400612	0.0033678	0.0895288	3.91757	8.59666
H1F0	-1.25422	-0.326786	0.00338958	0.0897513	6.40521	8.58492
GALNT5	-1.40234	-0.487838	0.00340834	0.0900336	1.93815	8.57487
ZNF512B	-1.25151	-0.323668	0.00347793	0.0914376	3.28152	8.53807
SLC39A8	-1.27665	-0.352362	0.00349883	0.091554	8.0282	8.52717
INADL	-1.2131	-0.278694	0.00352267	0.0917462	4.45908	8.51481
RELN	-1.74299	-0.801566	0.00362648	0.0931515	2.79544	8.46197
LPAR1	-1.34529	-0.427918	0.00363201	0.0931515	2.16144	8.4592
UBE2J1	-1.25146	-0.323612	0.00366312	0.0934347	3.56981	8.44369
WNK1	-1.2075	-0.272023	0.0037639	0.0952043	5.66388	8.39435
LRRC59	-1.28438	-0.361069	0.00383025	0.0960482	4.78043	8.36259
PDPK1	-1.32655	-0.407684	0.00384331	0.0960482	2.18323	8.3564
NIF3L1	-1.23442	-0.303829	0.00388502	0.0962	2.87734	8.33679
SOCS7	-1.31795	-0.398294	0.00388921	0.0962	1.69803	8.33483
ENSBTAG00000038020	-1.35784	-0.441317	0.00389025	0.0962	1.6386	8.33434
OCRL	-1.2481	-0.319732	0.00389171	0.0962	4.3388	8.33366
IQGAP2	-1.21767	-0.284125	0.00391714	0.0963772	6.04028	8.32183
HIVEP3	-1.29293	-0.37064	0.00399191	0.098	2.45828	8.28749
GRAMD2	-1.4907	-0.575989	0.00405426	0.0993116	4.0336	8.25935

## Sheet: Add fille 5d_Comp up-reg genes
Additional file 5d
Common up-regulated genes between the periods of comparison and genes unique to each period
1 common element in "LSd-14 vs+28-Up", "LSd-14vs+7-Up" and "LSd+7vs+28-Up":
FBP2
	31 common elements in "LSd-14 vs+28-Up" and "LSd+7vs+28-Up":
	TIEG2
	CPT1A	13 common elements in "LSd-14 vs+28-Up" and "LSd-14vs+7-Up":
	FCGRT	CALB1
	TST	ETFDH	34 elements included exclusively in "LSd-14 vs+28-Up":
	PDK4	ARF4	ALAD
	SHF	COQ2	MGC142781	210 elements included exclusively in "LSd-14vs+7-Up":
	ALDH1L2	HBEGF	SLC25A20	TECTB
	TRIB3	ALG5	ERO1LB	DIO2	171 elements included exclusively in "LSd+7vs+28-Up":
	RNASE1	AGR2	CXXC5	NBEA	DMGDH
	TC2N	SHCBP1	ACADVL	GNPNAT1	SESN2
	SLC25A34	SNRPA1	HSDL2	FRMPD3	MYH14
	TMEM50B	PEX19	MUC20	MAML3	C28H10ORF10
	TIEG1	CCDC88C	NREP	THAP9	XAF1
	ATF5	GINS1	ENSBTAG00000044125	FGR	STMN1
	ACE2	ATP2B2	GARS	PGM3	BRN
	SORT1		MMD	TMOD4	ESRP2
	CNTFR		KLK7	MST1R	IFI44L
	CYP2B6		GSR	DNAJB9	ENSBTAG00000048135
	PIK3CG		NOC2L	ENSBTAG00000023169	KRT18
	SCGB1D		SNRNP25	SEC24D	SMTNL2
	ENSBTAG00000008690		KRT24	PRRC1	EGR1
	PCK2		FAM13A	CMYA5	LY6E
	DDIT3		P2RY14	LMAN1	ENSBTAG00000014220
	UCP2		ENSBTAG00000046587	ALOX15	ASB11
	CHAC1		ANG2	SEC22B	APOE
	ASNS		MTHFD2	USPL1	SPHK1
	ANGPTL4		SLC39A11	LNP1	ARF5
	NEFH		DOCK8	SAR1A	DNTTIP1
	GNG2		P2RY5	ZNF469	ACP5
	KRT5		RAPGEF4	FKBP14	KIF21B
	PIGZ		SCP2	SLC35E1	SCGB2A2
			G0S2	SFXN2	EVA1C
			MME	BHLHA15	IFI30
			SLC6A4	SEC23B	C14orf37
			KCNMA1	IER3IP1	PTPRU
			NQO1	LRRC59	GRO1
			UBC	ALDH18A1	SLC16A11
			TBX3	PRRG2	C8G
				CNPY3	SPADH1
				GR-A	ACAT1
				SLC38A3	LAD1
				GALE	ENSBTAG00000012491
				ADAMTS9	ITGA3
				TGOLN2	HMOX1
				HIST1H2BI	GLTSCR2
				ABCE1	PAM
				UGT	P2RX4
				MAGED1	HSD17B11
				SLC30A5	ENSBTAG00000047700
				EIF4G1	FCAMR
				HSPH1	CD44
				ENTPD4	DERL3
				ENTPD5	PPP1R13L
				GPAM	OXSM
				FAM98A	FGFR2
				TSPAN13	TNFAIP8
				RINT1	IL17RE
				NAV3	PLCD3
				USO1	LRRN5
				ARL1	LTF
				KDR	SLITRK2
				CASC4	HTATIP2
				KIAA1797	SDC4
				VIMP	HEPACAM2
				FXN	MGC142811
				ENSBTAG00000004082	SMPD2
				FZD5	BTG1
				MLLT11	HMGB2
				API5	RGS2
				PPIC	HSPB2
				SEMA3A	ENSBTAG00000034372
				YKT6	KRT19
				GFPT1	ENSBTAG00000046307
				GNL3	SLC8B1
				FAM184B	LONP1
				ATP13A3	GALNT6
				SLC33A1	TANGO2
				FARSA	ENSBTAG00000027075
				BTC	TFAP4
				TDG	LONP2
				AMIGO3	GTPBP2
				CIDEB	FOLR2
				ZNF667	PANX2
				SLC35C1	TXNIP
				KDELR2	ZNF397
				COG3	ACKR1
				VPS53	CHRD
				CBR4	SERPINA1
				RBM15	PLXDC2
				RHBDL2	METRNL
				C1H3orf58	CTSF
				SLC39A7	HR
				SPRY4	CROT
				SRP54	KRT17
				SELM	CLSTN3
				FABP5	IFI44
				PDGFD	IGF2
				SRPRB	MGLL
				GART	FGL1
				MRTO4	CTSC
				KANSL2	OCIAD2
				IGSF9B	ARRDC2
				IMPDH2	CYP27A1
				YWHAZ	ENSBTAG00000020434
				TUBG1	ZNF428
				SLC39A14	PECI
				CCDC115	ENC1
				FITM2	ENSBTAG00000045737
				RGS5	BCAS4
				PCDH12	KRT8
				TMED2	TRAF3IP2
				MGC134282	IGLL1
				MYBPC1	RAB17
				RP2	MIA
				ZNF770	PLTP
				SRP72	MICAL1
				POLR3D	SHB
				DNAJC25	JUP
				NES	ZMYND15
				MYO5C	ITM2C
				PAIP2B	OSBPL5
				ATP1A1	CXCL16
				VPS36	ALDH1A3
				TSPAN12	IGFBP2
				TCF7L2	ENSBTAG00000040427
				GOLT1B	SYNC
				ST7	SRGAP1
				STT3A	SEMA4C
				FNDC3A	TTR
				PPAPDC1B	CD3EAP
				KIAA1468	SYTL1
				PFKM	IGHM
				ERLEC1	ZNF385A
				HIBADH	DLGAP4
				PRKCABP	LRRC8E
				BMP1	ENSBTAG00000001219
				TMEM165	MALL
				SFT2D2	LOXL4
				SERP1	ALKBH2
				FAM198B	PKIB
				DHFR	CLIC1
				SLC39A10	PRSS23
				CCT8	C7H19orf66
				BEND5	NRGN
				GALK2	MTHFD1L
				ZNF750	GSTP1
				COG5	SERPINA5
				FABP4	ADCY7
				EIF2AK3	TCEA2
				MANSC4	C19orf60
				ACAD10	DNASE2
				SAP18	CLDN1
				TCIRG1	CPXM
				H2B	WSB1
				HYOU1	IFI6
				CMAS	PRPF40B
				UBE2N	LGALS3
				CISD2	RORC
				COPG1	ENSBTAG00000003408
				SRM	ELL3
				TMEM39A	ABHD4
				NDUFS1	LYRM4
				HDLBP	RAB7B
				UBE2J1	SH2D3A
				ADAMTS3	HSPB8
				KCNJ8	WLS
				PDHB	LRRC2
				MGAT2	TMEM220
				AMACR	ARID5B
				KDELR3	CPPED1
				HSPA8	SAT1
				MLEC	TBC1D1
				HNRNPAB	LGALS1
				GOSR2	ENSBTAG00000030845
				MGC128424	SLC37A3
				DHRS1	EDN1
				SEH1L	RAB32
				RNFT1	PPP1R26
				MRS2	KCNB1
				DENND4A
				PDE12
				TNPO1
				GMPPB
				CSTF2T
				TM9SF3
				HIRIP3
				MRPL15
				KNOP1
				DHX33
				ENSBTAG00000046030
				NELL2
				KCTD12
				SLC25A17
				HGH1
				BNIPL
				SLC44A3
				SLC31A1
				UBA5
				ENSBTAG00000034090
				FAHD1
				PDE4DIP
				GNE
				ENSBTAG00000048020
				SLC38A10
				RAB1A
				ORMDL3
				CDR2
				TRIO
				RASSF3
				ENSBTAG00000017595
				EPRS
				CDK2AP1
				SMYD2
				TFG
				SEC13
				CLTC

## Sheet: Add f 4e_Comp down-reg genes
Additional file 4e
Common down-regulated genes between the periods of comparison and genes unique to each period
25 common elements in "LSd-14 vs+28-Dn" and "LSd-14vs+7-Dn":
EMP1
CDH16	42 common elements in "LSd-14 vs+28-Dn" and "LSd+7vs+28-Dn":
SREBF1	MID1
ADORA2B	ZNF185	33 elements included exclusively in "LSd-14 vs+28-Dn":
CRTAC1	F2R	MT-ND6
ENSBTAG00000048058	HIVEP3	ISG20	238 elements included exclusively in "LSd-14vs+7-Dn":
SDS	LPCAT4	MGC143103	ASB11
SYNE4	ADD3	MFSD2	H10ORF10	208 elements included exclusively in "LSd+7vs+28-Dn":
SERPING1	F2RL1	LPIN1	PLTP	FRMPD3
CCDC64	RASEF	ADCYAP1R1	LOXL4	MANSC4
ITGAL	CSRNP1	CAPN6	BOLA-NC	TMOD4
SLC38A7	KIAA1467	ENSBTAG00000048091	KIAA1522	HAPLN3
LRP3	ENSBTAG00000046324	RNF145	ENSBTAG00000047700	FZD5
UBD	SGLT1	MROH2B	MLXIPL	FAM46A
C3	GCHFR	RRAD	SAT1	FGR
TRPM2	NXPE2	CAMSAP3	PLCD3	RGS5
RAC2	C7	ENSBTAG00000014857	SAA3	SLC41A1
CYBRD1	TRIM46	PLLP	DENND1C	ZNF469
INSIG1	SH3BP5	CLDN7	ENSBTAG00000034372	DENND4A
CDO1	ARG2	DBI	RAB24	GADD45B
GPHN	SLC35D2	RASD1	SPHK1	ND5
CARHSP1	TIPARP	TIMP3	LTF	SFT2D2
SLC30A1	BSP30C	RAB11FIP1	ARHGAP10	USPL1
ENSBTAG00000008550	STAT5A	SCNN1A	FOS	TECTB
RND1	USP54	ACSS1	SDC4	C15orf62
	STARD13	STEAP2	PABPC1	SPRY4
	SPTLC3	THADA	IRF1	ARID2
	HERC6	ESRRB	ITM2C	OAT
	BTBD3	FBXW4	UTP14A	LPL
	CENPJ	AASS	UBALD2	NBEA
	STAT5B	PKP2	KRT15	HEATR5A
	PDP2	EIF4EBP2	GLTSCR2	BEST3
	RPRD2	FASN	TMEM156	VAMP1
	SLC2A1	TYK2	LTA4H	TINF2
	LMTK2	ENSBTAG00000037533	PARP3	PRRC1
	STEAP3	AIM1	M-SAA3.2	FNDC3A
	BDH1	DTX4	SMTNL2	MT-CYB
	ENSBTAG00000017691		LSP1	ENTPD4
	HMGXB4		ESRP2	RUSC2
	NXPE4		PPDPF	SAR1A
	BACH1		SYNPO	GCNT4
	LIG3		ENSBTAG00000015314	FAM46C
	NDRG4		LAPTM5	SEMA4A
	ITSN1		UBE2L6	MT-ND4L
			ACP5	STARD8
			LYZ	HLF
			PIK3CD	PPP1R2
			IGLL1	TGOLN2
			ULK1	RUNDC1
			WDFY4	TMEM132E
			CCDC64B	TOR1AIP2
			AOX1	RFWD3
			CORO1A	SLC35C1
			SH2D3A	ALOX15
			TOP2A	KCNK6
			IGHM	CSTF2T
			ENSBTAG00000046076	ABCG2
			ENPP5	CMYA5
			PTK2B	MAML3
			TYROBP	HHIPL2
			SMPD2	GLI3
			SLC8B1	PPARA
			BLVRA	SCN5A
			EIF3E	NEBL
			B3GALTL	SLC16A1
			CXCR6	CISH
			ENSBTAG00000005146	KANSL2
			SPI1	YWHAZ
			NSA2	SLC34A2
			PRR15L	GNA12
			MYH14	SNORA2
			ATXN3	RASSF4
			ENSBTAG00000001219	NOTO
			TAP1	ZNRF2
			CFB	NAV3
			GABARAPL1	GNE
			FLT3LG	LYSMD3
			PIK3IP1	MSR1
			PPL	FGFR1OP2
			TRPV2	ATP13A4
			OVOL2	TMEM165
			LRRN5	ZNF770
			PPP1R26	DCXR
			PHYHD1	RAPGEF5
			ACAP1	SEMA3F
			C1QA	ENSBTAG00000011437
			RAB17	FOLR1
			PANX2	ART3
			ITGB2	SMC1A
			ENSBTAG00000047529	AMD1
			SOD2	THRB
			GSDMD	PCYOX1
			FGFR4	YIPF6
			TNIP1	WWC2
			TMEM173	DNAH11
			ENSBTAG00000047368	THAP9
			ENSBTAG00000046161	SLC22A16
			CD27	BCL6
			DNASE2	DIO2
			CALCOCO1	PDCL
			ENSBTAG00000030845	SLC25A44
			SHROOM1	SLC31A2
			APCDD1	CCNYL1
			IFI44L	TNPO1
			ICAM1	SLC35E1
			ZER1	SERPINB2
			SLC7A8	DKFZP686F02235
			DHRS3	PRR16
			MAFF	FCHSD2
			NEDD9	ATP8B4
			PROM2	ENSBTAG00000007501
			KLHL22	ENSBTAG00000046030
			MTMR14	GSTM3
			IRF8	SLC30A4
			MBP	FAM214B
			CHI3L1	EIF4G1
			MYO1F	SERAC1
			GTF3C1	MTURN
			EIF4B	TMEM171
			ENSBTAG00000027204	MT-ATP8
			RANBP6	TMEM64
			ARID5B	EHBP1
			MAP3K3	SLC39A9
			LY9	FBXL14
			GIMAP4	EPDR1
			CXCL16	PSD4
			GPNMB	NUP50
			GAB1	GOLGA3
			SCYE1	PRRG2
			RAB7B	TOB1
			CECR1	BHLHA15
			CD74	LRP12
			SPG21	CYTIP
			CTTNBP2	KIAA0100
			NXPE3	ETNK1
			SELPLG	MFSD4
			CD48	SLC36A1
			TAP2	TDG
			NFKB2	RDH10
			DDR1	EZH2
			LIPA	CREB3L1
			LGP2	FAM135A
			PTAFR	ENSBTAG00000046547
			SEMA4B	VPS53
			CASZ1	MT-ND4
			ENSBTAG00000048135	BTN1A1
			PRSS23	IGSF5
			HLA-DMB	TOM1L1
			ENSBTAG00000018481	CDC25A
			OGFR	FAM114A1
			HMHA1	SLC39A14
			GRB7	FAM120A
			ERBB3	CAPN14
			MICAL1	MCCC2
			FHOD1	TGFBR1
			SCIN	DLG1
			ABCA6	GGCX
			MYO18A	SETD1B
			TATDN1	SEC22B
			ADCK3	ENSBTAG00000017595
			SESTD1	MIEF1
			SPADH1	SLC5A5
			CEP164	GR-A
			EIF2S3	FLVCR1
			HMOX1	VEGFA
			SLC46A3	ASPA
			LY75	PCSK6
			RASAL1	AMOT
			MOCOS	MDN1
			ZYX	ADSSL1
			SLC37A1	ZNF207
			CFI	PPM1K
			SLC22A18	PPT2
			YPEL3	ELMOD3
			CMTM8	OSGIN2
			C7H19orf66	PEG3
			STK24	SPTSSA
			NEDD4L	PEX2
			SLC45A3	GIPC2
			PXDC1	SEC24D
			SPN	PSME3
			SLA	POLR3D
			SRGN	TOB2
			GSS	HSPH1
			NOS1AP	NR3C2
			C2	C1H3orf58
			CSF1R	GPAM
			MERTK	NANP
			APBB1IP	IGSF9B
			KRT19	CLDN8
			SH3D19	HOOK1
			EVI2B	TCEB3
			FOXP4	ENSBTAG00000047119
			C17orf70	PDCD10
			WNK4	DNAJB9
			ENSBTAG00000038710	CLINT1
			RORC	CDK12
			GKAP1	SH3BGRL2
			IL10RB	FBXL20
			C16orf54	H1F0
			ENSBTAG00000016551	GALNT5
			PSMB8	ZNF512B
			SLC25A28	SLC39A8
			RNF157	INADL
			CSDA	RELN
			ENSBTAG00000037989	LPAR1
			PSTPIP2	UBE2J1
			EPHX2	WNK1
			BTBD2	LRRC59
			RASGEF1A	PDPK1
			BRN	NIF3L1
			CTSS	SOCS7
			RHBDD1	ENSBTAG00000038020
			ZNF385A	OCRL
			RGS19	IQGAP2
			OXA1L	GRAMD2
			DMGDH
			FZD1
			HCK
			KHNYN
			CTSH
			FMNL1
			FCHO2
			HSD17B11
			TMC6
			ARF5
			ITGB6
			EIF3D
			PLEKHA7
			C3H1ORF41
			SLC25A6
			LACC1
			PABPC4
			CNTROB
			BOLA
			AOX4
			ARNTL
			IFI30
			ELF3
			CX3CR1
			RGS1
			UNKL
			BIKBA
			SPNS1
