# Supplementary material for: Transcriptome adaptation of the bovine mammary gland to diets rich in unsaturated fatty acids shows greater impact of linseed oil over safflower oil on gene expression and metabolic pathways
Source: BMC Genomics. 2016 Feb 9;17:104. doi: 10.1186/s12864-016-2423-x (PMC4748538; doi:10.1186/s12864-016-2423-x)
Supplement: Additional file 6: — a-d: Differentially expressed genes between cows on control diet and the same cows supplemented with 5 % safflower oil for 28 days (day-14 vs day+28 and day+7 vs day+28). (XLSX 41 kb) [file 12864_2016_2423_MOESM6_ESM.xlsx]

## Sheet: Additional file 6a_SFO_d14vsd28
Additional file 6a
Differentially expressed genes between cows on cotrol diet and the same cows supplemented
with 5% safflower oil for 28 days (Day-14 vs Day+28)
genes	FC	log2FC	PValue	FDR Pvalue	logCPM	LR
MROH2B	-2.78396	-1.47714	1.05908e-05	0.00835466	1.46569	19.4018
DPP10	-2.30818	-1.20675	5.29336e-05	0.0177151	1.90975	16.34
SREBF1	-1.93715	-0.953934	4.62305e-06	0.00425474	6.74651	20.9874
RASD1	-1.87831	-0.909437	1.7088e-06	0.00209689	3.24669	22.8974
FADS2	-1.83033	-0.8721	0.000373401	0.064435	0.787567	12.6608
TIPARP	-1.66549	-0.735949	4.76403e-07	0.000876899	3.65568	25.3571
FASN	-1.62539	-0.700788	0.000615724	0.0854221	11.7219	11.7278
FBXO32	-1.61267	-0.689447	0.000827651	0.0988285	2.21783	11.1782
RELN	-1.58203	-0.661777	0.00015556	0.0381778	2.59381	14.3037
USP2	-1.56116	-0.64262	0.000236659	0.0493144	1.46308	13.515
RYR3	-1.53988	-0.622817	0.000103168	0.0307942	5.01326	15.0778
PPM1K	-1.50193	-0.586816	0.000206664	0.045648	4.60729	13.7695
NR1D2	-1.46691	-0.552785	6.20295e-05	0.019789	2.37685	16.0397
LPCAT4	-1.46531	-0.551211	0.000216464	0.0462144	4.09086	13.6825
ND5	-1.45982	-0.545793	0.000665908	0.086521	10.5385	11.5821
STAT5A	-1.44977	-0.535828	1.993e-05	0.0111415	5.51418	18.196
EHBP1	-1.44546	-0.531529	1.4951e-06	0.00206399	3.58734	23.1543
RAPGEFL1	-1.44363	-0.529703	0.000508099	0.0758304	2.45288	12.0857
EIF4EBP2	-1.44234	-0.528409	0.00047021	0.0719781	4.5573	12.2302
NXPE4	-1.41823	-0.504091	0.000902874	0.0997134	3.50476	11.0168
ACSL3	-1.413	-0.498757	1.87219e-05	0.0111415	4.23833	18.3151
ADD3	-1.40261	-0.488115	0.000649716	0.0854221	4.83531	11.6279
MT-ND4L	-1.40195	-0.487436	0.000416777	0.0657555	7.35576	12.4554
NLRC5	-1.39721	-0.482548	0.000159724	0.0383478	3.51577	14.254
VAV3	-1.39239	-0.477566	0.000583987	0.0837605	3.10404	11.8263
ARVCF	-1.38953	-0.474595	0.000913778	0.0999184	1.57195	10.9946
STAT5B	-1.3855	-0.470405	4.72342e-05	0.0168275	4.41805	16.556
AGFG2	-1.3663	-0.450274	0.000528632	0.0778428	2.61164	12.0119
DYRK2	-1.35481	-0.438091	0.00040641	0.0650492	1.91412	12.5025
CGNL1	-1.34362	-0.426126	0.000843772	0.0988285	4.53061	11.1424
ASAP3	-1.32969	-0.41109	0.000837066	0.0988285	5.24713	11.1572
TYK2	-1.26491	-0.33903	0.000606913	0.0854221	4.06959	11.7547
FBP2	6.30168	2.65574	2.52208e-05	0.0111415	2.73584	17.7478
RNASE1	3.66429	1.87353	2.32678e-07	0.00080997	9.69151	26.7406
OLR1	3.1679	1.66353	0.000394114	0.0650137	0.347191	12.5599
ACE2	3.06098	1.61399	1.28272e-07	0.00080997	2.5373	27.8921
UCP2	2.36207	1.24005	1.9087e-06	0.00210797	2.82422	22.6848
LBP	2.31807	1.21292	2.86975e-05	0.0121898	5.36713	17.5022
HPGD	2.15851	1.11003	1.76626e-07	0.00080997	3.55339	27.2734
ANGPTL4	2.13046	1.09117	0.000112168	0.0325994	2.22673	14.92
TIEG2	2.11448	1.0803	1.48972e-05	0.00977821	2.90363	18.7507
SCGB1D	2.11209	1.07867	4.70034e-05	0.0168275	7.77101	16.5653
SPADH1	2.10347	1.07277	1.44883e-05	0.00977821	3.11639	18.8037
ALDH1L2	2.00102	1.00074	0.000405323	0.0650492	3.90351	12.5075
IGFBP2	1.93017	0.948726	0.00015484	0.0381778	2.34435	14.3124
KRT24	1.92588	0.945519	3.35105e-07	0.00080997	5.42931	26.036
FCGRT	1.89937	0.925523	3.66701e-07	0.00080997	4.90083	25.8621
PTI	1.88318	0.913171	0.000537787	0.0781489	3.35705	11.9799
AGR2	1.88179	0.912102	3.27102e-06	0.0032841	4.69606	21.6506
TC2N	1.85221	0.889252	0.000762846	0.0946614	3.75337	11.3295
SLC25A20	1.77371	0.826771	2.44184e-05	0.0111415	3.21278	17.8093
MUC20	1.77331	0.826448	2.13714e-05	0.0111415	4.04648	18.063
PDK4	1.69505	0.761327	0.000901283	0.0997134	5.74579	11.0201
ENSBTAG00000043570	1.65273	0.724854	9.77898e-07	0.00154284	8.92356	23.9712
CTSL1	1.65076	0.723134	0.000356093	0.0624236	3.72029	12.7496
LTF	1.62667	0.70192	0.00082026	0.0988285	10.0653	11.1948
SHF	1.61235	0.689168	1.50516e-05	0.00977821	3.82355	18.731
TNC	1.60854	0.685748	0.000820967	0.0988285	2.00196	11.1932
ALAD	1.59081	0.669762	0.000152401	0.0381778	4.2163	14.3423
IFI30	1.59073	0.669689	0.000647266	0.0854221	1.94826	11.6349
NDRG2	1.5611	0.642565	0.000646808	0.0854221	4.64808	11.6362
ABHD3	1.5529	0.634968	2.35079e-05	0.0111415	2.62096	17.8816
ANG2	1.54275	0.625502	2.44059e-05	0.0111415	4.7752	17.8103
BTBD19	1.53728	0.620375	0.000448783	0.0698078	1.01879	12.3173
MGC142781	1.53451	0.617781	5.06235e-05	0.0174714	5.47013	16.4246
SORT1	1.52208	0.606043	0.000167185	0.0386443	3.56996	14.1681
TMEM79	1.51963	0.603718	3.33318e-05	0.013147	1.86903	17.2177
TMED3	1.51878	0.602909	0.00011854	0.0335681	4.47755	14.8158
TRAM1	1.49862	0.583638	0.000337872	0.0610803	7.05641	12.8478
TST	1.49609	0.581198	0.000170276	0.0386443	3.23355	14.1336
TXN	1.49324	0.578448	8.45503e-06	0.00718287	4.68095	19.8321
ETFDH	1.49073	0.576017	4.66584e-05	0.0168275	3.18323	16.5793
KRT8	1.47138	0.557168	0.000249866	0.0511022	4.58611	13.4132
CENPO	1.46949	0.555314	0.000297667	0.0554787	1.71249	13.085
AQP3	1.46935	0.555182	0.00047577	0.0719781	5.58283	12.2083
TMEM50B	1.46787	0.553726	2.15308e-05	0.0111415	3.94274	18.0489
ENSBTAG00000020434	1.46743	0.553293	0.000295064	0.0554787	1.71248	13.1015
ARF4	1.45271	0.538749	0.000269654	0.0531796	6.38134	13.2702
RPA3	1.44185	0.527919	7.95447e-05	0.0244026	3.16339	15.5691
ACADVL	1.41886	0.504732	0.00038395	0.0650137	5.26771	12.6087
SYTL1	1.41659	0.502422	0.000138355	0.0371411	2.97709	14.5244
DHRS7	1.40162	0.487096	0.000647268	0.0854221	4.19601	11.6349
ATOX1	1.39993	0.485355	0.000123308	0.0340454	5.51978	14.7414
QSOX1	1.39695	0.482284	0.000301405	0.0554787	7.45648	13.0616
AGPAT9	1.38887	0.473909	0.000141247	0.0371411	1.99295	14.4854
TMEM258	1.37931	0.46395	0.000864225	0.0994219	4.17165	11.098
CNPY2	1.37548	0.459939	0.000342899	0.0610803	4.19543	12.8202
ERO1LB	1.37194	0.456217	0.000898468	0.0997134	2.01198	11.0259
ACADS	1.37184	0.456108	0.000217598	0.0462144	4.05823	13.6727
CLEC3B	1.36896	0.453085	0.000709121	0.0900176	5.29262	11.4652
HTATIP2	1.36381	0.447642	0.000895754	0.0997134	2.40069	11.0315
CD63	1.35978	0.443374	0.000694348	0.0891672	6.88812	11.5043
ALG5	1.35315	0.436321	6.27141e-05	0.019789	4.51187	16.0189
KRTCAP2	1.34889	0.431775	0.000394415	0.0650137	4.73228	12.5585
RCN1	1.34651	0.429222	0.000621723	0.0854221	4.03832	11.7098
SCP2	1.3275	0.408716	3.23096e-05	0.013147	6.07803	17.2769
HSDL2	1.32588	0.406946	0.000850118	0.0988285	3.26629	11.1285
ECHS1	1.31644	0.396646	0.000297323	0.0554787	5.55861	13.0872
COQ2	1.30144	0.380109	0.000171457	0.0386443	5.49967	14.1206
TSPAN13	1.28348	0.360057	0.000266493	0.0531796	6.58555	13.2923
IER3IP1	1.26473	0.338827	0.000729834	0.0915942	4.75568	11.4117

## Sheet: Additional file 6b_SFO_d7vsd28
Additional file 6b
Differentially expressed genes between cows fed diet supplemented with 5% safflower oil for 7 days (Day+7 vs Day +28).
and the same cows supplemented with 5% safflower oil for 28 days
Genes	FC	log2FC	PValue	FDR Pvalue	logCPM	LR
UCP2	2.83897	1.50537	7.88393e-09	8.79058e-05	2.82389	33.3035
NDRG2	1.94923	0.962902	4.13679e-07	0.00158096	4.6479	25.6294
RNASE1	3.2795	1.71348	7.21013e-07	0.00184095	9.69136	24.5581
ENSBTAG00000016127	3.65867	1.87132	1.29205e-06	0.00240106	2.08622	23.435
KRT8	1.6565	0.728138	1.98914e-06	0.00261604	4.58588	22.6055
FCGRT	1.78874	0.838944	3.4606e-06	0.00367302	4.90058	21.5426
CCDC80	1.67128	0.740953	4.01224e-06	0.00367302	5.5279	21.259
SLC17A9	2.54249	1.34624	4.08475e-06	0.00367302	3.34998	21.2247
SPADH1	2.1914	1.13185	4.28245e-06	0.00367302	3.11604	21.1341
ARF4	1.59949	0.67761	4.96401e-06	0.00383312	6.38109	20.8511
RPA3	1.53188	0.615301	5.15666e-06	0.00383312	3.16326	20.7782
CTSZ	1.48759	0.572975	5.71793e-06	0.00398468	5.91568	20.5804
TM7SF2	1.60483	0.682422	8.30364e-06	0.00481215	3.90515	19.8666
AGR2	1.81843	0.862696	8.8998e-06	0.00481215	4.69587	19.7341
SORT1	1.64253	0.715921	8.97704e-06	0.00481215	3.56963	19.7176
ETFDH	1.54169	0.624516	1.02041e-05	0.00481215	3.18306	19.4728
MFAP5	1.87652	0.908063	1.02524e-05	0.00481215	3.97034	19.4638
LTF	1.89918	0.925377	1.0358e-05	0.00481215	10.0651	19.4442
IFI30	1.8364	0.876878	1.09708e-05	0.00483772	1.94808	19.3345
PAFAH2	1.53107	0.614536	1.12808e-05	0.00483772	1.93353	19.2813
MUC20	1.79332	0.842635	1.26292e-05	0.00521537	4.04627	19.0657
MGC142781	1.57823	0.658308	1.43743e-05	0.00572407	5.46994	18.8188
MMP19	2.20584	1.14133	1.74835e-05	0.00653601	1.2048	18.4455
ENSBTAG00000000414	2.31634	1.21185	2.08859e-05	0.0075122	1.3402	18.1068
SCIN	2.51002	1.3277	2.31226e-05	0.00805678	1.31738	17.9131
ANGPTL4	2.24689	1.16793	2.72816e-05	0.00921788	2.22646	17.5984
ESRP2	1.53634	0.619493	3.84885e-05	0.0122613	1.7891	16.9445
TTR	1.83218	0.873565	4.15933e-05	0.0127324	3.81473	16.7973
FBP2	4.97286	2.31408	4.25996e-05	0.0127324	2.73555	16.7519
IL17RB	2.21738	1.14886	4.56768e-05	0.0127324	0.308605	16.6196
AGPAT9	1.42468	0.510639	5.06472e-05	0.0137736	1.99284	16.4237
ECE2	1.43379	0.519833	5.30545e-05	0.0140847	2.1923	16.3357
ACP5	1.64401	0.717221	6.3867e-05	0.0155549	2.29557	15.9844
ATOX1	1.41984	0.505731	6.41725e-05	0.0155549	5.51971	15.9754
CD68	1.83295	0.874169	7.28314e-05	0.0168654	1.47738	15.7358
PCYOX1L	1.46845	0.554299	7.4117e-05	0.0168654	1.73431	15.7027
SERPINF1	1.68002	0.748478	8.77895e-05	0.0191932	4.3556	15.3827
RCN1	1.40645	0.492053	9.46204e-05	0.019906	4.0381	15.2411
GSTP1	1.42247	0.508401	0.000118548	0.024478	4.18314	14.8156
TMEM79	1.46807	0.55392	0.000147802	0.0282094	1.8688	14.4
CTSC	1.39478	0.480042	0.000150368	0.0282094	4.50787	14.3676
TXN	1.40698	0.492602	0.000152473	0.0282094	4.68086	14.3414
TBXAS1	1.69909	0.764759	0.000168397	0.0296323	1.56368	14.1545
PCCB	1.34039	0.422648	0.000170087	0.0296323	3.94166	14.1357
GPT	1.5275	0.61117	0.000184897	0.0317169	1.89682	13.9787
UCHL1	1.69021	0.757201	0.000188346	0.0318191	0.957927	13.9439
PDK4	1.79081	0.840616	0.000205798	0.0342484	5.74549	13.7774
HTATIP2	1.41814	0.504	0.000211553	0.0346885	2.40053	13.7256
ERO1LB	1.42401	0.509956	0.00024165	0.0390492	2.01173	13.4759
TMEM102	1.49059	0.575885	0.000275578	0.042826	2.03983	13.2295
LBP	2.0521	1.0371	0.000294153	0.0437308	5.36684	13.1073
FGF7	1.80031	0.848242	0.000301203	0.0441896	0.494028	13.0629
NAGA	1.3317	0.413272	0.000340102	0.0492486	3.52886	12.8355
SLC39A11	1.41629	0.502118	0.000375605	0.0519645	1.79622	12.6498
SHF	1.47588	0.56158	0.000379964	0.0519645	3.82338	12.6282
ENSBTAG00000047368	1.81366	0.858903	0.000386821	0.0519645	2.84132	12.5948
ACADVL	1.41317	0.49893	0.000427171	0.0558691	5.26752	12.4094
PTI	1.91	0.933573	0.000432356	0.0558691	3.35668	12.3869
NSDHL	1.42995	0.515969	0.000435929	0.0558691	5.30952	12.3715
ACADS	1.34715	0.429909	0.000491137	0.0608464	4.05805	12.149
TMEM50B	1.36738	0.451415	0.000513697	0.0622205	3.94259	12.0653
TIEG2	1.80233	0.849862	0.000526526	0.0624549	2.90328	12.0193
CD38	1.59156	0.670437	0.000550613	0.0639514	1.49329	11.9359
ENSBTAG00000010155	1.65991	0.731102	0.000559618	0.0643272	1.43898	11.9057
FKBP2	1.32923	0.410595	0.000598087	0.0680476	4.56917	11.7819
IGFBP2	1.80882	0.855051	0.00062587	0.0703394	2.3442	11.6974
GOT2	1.27393	0.34929	0.000630846	0.0703394	5.38948	11.6827
PCTP	1.35753	0.440985	0.000681584	0.0730737	2.10876	11.5388
PSMD7	1.27701	0.352772	0.000707953	0.0751779	4.38711	11.4683
RAB15	1.3742	0.458597	0.000738142	0.0763523	3.94128	11.3907
ENSBTAG00000043570	1.41147	0.497202	0.000756604	0.0773957	8.92339	11.3448
CPT1A	1.64359	0.716852	0.000764219	0.077464	2.40233	11.3262
HMOX1	1.50953	0.594102	0.000850701	0.0826149	2.16556	11.1272
P2RX4	1.38014	0.464817	0.000887204	0.0836782	2.96155	11.0493
CDK10	1.33439	0.416176	0.000893068	0.0836782	3.24777	11.0371
SNX10	1.50868	0.59329	0.000979702	0.0873839	1.07659	10.8655
GALT	1.35622	0.439593	0.000982857	0.0873839	2.07258	10.8596
COL1A2	1.55914	0.640748	0.000983132	0.0873839	7.23275	10.8591
ENSBTAG00000035129	1.65983	0.731031	0.000987477	0.0873839	0.545443	10.8509
ALAD	1.48938	0.574711	0.00104089	0.089617	4.21615	10.7534
UQCRQ	1.35616	0.439527	0.00107621	0.0908116	3.25412	10.6916
HMCN1	1.72905	0.789978	0.00108107	0.0908116	2.8006	10.6833
OLFML3	1.42863	0.514637	0.00108322	0.0908116	2.95558	10.6796
CCDC167	1.41512	0.500929	0.00110145	0.0910981	1.87398	10.6488
SECTM1	1.46076	0.546715	0.00110298	0.0910981	4.63812	10.6462
SYTL1	1.3461	0.428783	0.00114623	0.093974	2.97694	10.5751
BRN	1.63899	0.71281	0.00115854	0.0941012	3.51682	10.5553
MOB3B	1.53749	0.620577	0.00117828	0.0941012	1.34403	10.5241
RARRES1	1.58859	0.667745	0.00118113	0.0941012	2.0014	10.5196
CD44	1.42508	0.511046	0.00118154	0.0941012	4.83135	10.519
PI16	1.47151	0.557297	0.00121005	0.0956881	5.68272	10.4749
IDH2	1.35849	0.442	0.00124576	0.0978185	3.02263	10.4212
SLC25A20	1.54192	0.624727	0.00126204	0.0979446	3.21256	10.3972
PLXDC1	1.48921	0.574546	0.00126493	0.0979446	2.21843	10.393
APOE	1.65676	0.728368	0.00128799	0.0983635	5.63023	10.3597
TST	1.41154	0.497265	0.00131434	0.099693	3.23339	10.3223
TIPARP	-1.67394	-0.743244	4.25371e-07	0.00158096	3.65548	25.5757
RYR3	-1.73245	-0.792812	8.25536e-07	0.00184095	5.01301	24.2973
TMOD4	-1.66138	-0.732382	1.69363e-06	0.00261604	4.72425	22.9146
MSR1	-1.61666	-0.693015	2.1116e-06	0.00261604	4.00099	22.4907
HAPLN3	-1.7586	-0.814425	7.26534e-06	0.00476521	3.55009	20.1221
C7	-1.80711	-0.853683	9.28953e-06	0.00481215	3.53026	19.6522
HHIPL2	-1.47634	-0.562022	1.75857e-05	0.00653601	7.32572	18.4344
TECTB	-1.45201	-0.538052	3.09683e-05	0.0101558	4.72399	17.3574
ND5	-1.57259	-0.653146	4.51128e-05	0.0127324	10.5383	16.6432
MYBPC1	-1.40069	-0.48614	4.54194e-05	0.0127324	4.90772	16.6303
GGT5	-1.41462	-0.500419	5.57758e-05	0.0144628	6.14152	16.2409
NXPE4	-1.52321	-0.607113	6.32236e-05	0.0155549	3.50442	16.0036
MT-CYB	-1.50788	-0.59252	6.59263e-05	0.01564	11.378	15.9243
MT-ND4L	-1.46252	-0.548454	7.84164e-05	0.0174869	7.35553	15.5961
ENSBTAG00000046324	-1.56387	-0.645122	9.35525e-05	0.019906	5.19648	15.2626
KCTD12	-1.58444	-0.663972	0.000132396	0.0268402	1.10338	14.6074
RET	-1.58519	-0.664658	0.000143679	0.0282094	3.41446	14.4533
STARD13	-1.40469	-0.49025	0.000150969	0.0282094	3.81376	14.3601
RUSC2	-1.28626	-0.363178	0.000154329	0.0282094	5.34867	14.3186
VAV3	-1.44018	-0.526249	0.000159638	0.0287091	3.10373	14.255
STATH	-2.03012	-1.02156	0.000246662	0.0392897	1.02411	13.4374
NET1	-1.27592	-0.351533	0.000276545	0.042826	5.80132	13.2229
PHRF1	-1.26738	-0.341852	0.000286802	0.0437308	3.98849	13.1547
TMEM164	-1.41761	-0.503457	0.000292422	0.0437308	3.74839	13.1183
DUSP1	-1.44473	-0.530803	0.000359868	0.0514426	4.92217	12.7298
STAT5A	-1.36446	-0.44833	0.000371635	0.0519645	5.51398	12.6697
DPP10	-2.1097	-1.07703	0.00038442	0.0519645	1.90958	12.6064
BTBD3	-1.52392	-0.607792	0.000404087	0.0536378	3.8173	12.5132
OAS1Z	-1.89114	-0.919258	0.000443204	0.056156	0.816067	12.3406
C15orf62	-1.58733	-0.666606	0.00046831	0.0586703	1.58264	12.2378
SNTB1	-1.30493	-0.383971	0.000497551	0.0609636	4.87667	12.1248
PPM1K	-1.46115	-0.5471	0.000518969	0.0622205	4.60706	12.0462
ISG15	-2.67588	-1.42002	0.000550562	0.0639514	0.769289	11.9361
HERC6	-1.38125	-0.465972	0.000640833	0.0707104	6.54247	11.6535
TOR1AIP1	-1.30275	-0.381556	0.000646858	0.0707104	4.06804	11.6361
KCNK5	-1.28035	-0.356534	0.000671583	0.0727004	4.84038	11.5663
STAT5B	-1.31296	-0.392819	0.0007245	0.0762092	4.4178	11.4253
FOLR1	-1.38384	-0.46868	0.000739556	0.0763523	6.87403	11.3871
LGR4	-1.5105	-0.595026	0.000776486	0.0779984	4.13078	11.2966
RASD1	-1.55201	-0.634142	0.000817608	0.0813958	3.24661	11.2008
MT-ND4	-1.37661	-0.461115	0.000832606	0.0821553	10.9066	11.1671
SLC7A1	-1.33966	-0.421863	0.000852081	0.0826149	3.73871	11.1242
OSBPL1A	-1.3019	-0.380623	0.000864988	0.0831432	6.32763	11.0963
DDAH1	-1.35122	-0.434264	0.000888238	0.0836782	4.63644	11.0471
MX1	-1.9644	-0.974088	0.000908008	0.0842673	2.53649	11.0063
FRMPD3	-1.60706	-0.684426	0.00091447	0.0842673	2.84862	10.9932
SLC2A1	-1.27407	-0.349442	0.000944336	0.0863061	5.78289	10.9336
bta-mir-29c	-1.64433	-0.717499	0.00101288	0.0889264	0.881699	10.8039
IQGAP2	-1.30273	-0.381543	0.00103391	0.089617	5.85918	10.7658
BCL6	-1.34763	-0.430425	0.00104486	0.089617	3.98421	10.7463
FGD3	-1.28284	-0.359345	0.0012846	0.0983635	2.60125	10.3645

## Sheet: Add file 6c_Comp up-reg genes
Additional file 6c
Common up-regulated genes between the periods of comparison and genes unique to each period
38 common elements in "SFd-14 vs+28-Up" and "LSd+7vs+28-Up":
FBP2
RNASE1	31 elements included exclusively in "SFd-14 vs+28-Up":
UCP2	OLR1
LBP	ACE2	58 elements included exclusively in "LSd+7vs+28-Up":
ANGPTL4	HPGD	ENSBTAG00000016127
TIEG2	SCGB1D	CCDC80
SPADH1	ALDH1L2	SLC17A9
IGFBP2	KRT24	CTSZ
FCGRT	TC2N	TM7SF2
PTI	CTSL1	MFAP5
AGR2	TNC	PAFAH2
SLC25A20	ABHD3	MMP19
MUC20	ANG2	ENSBTAG00000000414
PDK4	BTBD19	SCIN
ENSBTAG00000043570	TMED3	ESRP2
LTF	TRAM1	TTR
SHF	CENPO	IL17RB
ALAD	AQP3	ECE2
IFI30	ENSBTAG00000020434	ACP5
NDRG2	DHRS7	CD68
MGC142781	QSOX1	PCYOX1L
SORT1	TMEM258	SERPINF1
TMEM79	CNPY2	GSTP1
TST	CLEC3B	CTSC
TXN	CD63	TBXAS1
ETFDH	ALG5	PCCB
KRT8	KRTCAP2	GPT
TMEM50B	SCP2	UCHL1
ARF4	HSDL2	TMEM102
RPA3	ECHS1	FGF7
ACADVL	COQ2	NAGA
SYTL1	TSPAN13	SLC39A11
ATOX1	IER3IP1	ENSBTAG00000047368
AGPAT9		NSDHL
ERO1LB		CD38
ACADS		ENSBTAG00000010155
HTATIP2		FKBP2
RCN1		GOT2
		PCTP
		PSMD7
		RAB15
		CPT1A
		HMOX1
		P2RX4
		CDK10
		SNX10
		GALT
		COL1A2
		ENSBTAG00000035129
		UQCRQ
		HMCN1
		OLFML3
		CCDC167
		SECTM1
		BRN
		MOB3B
		RARRES1
		CD44
		PI16
		IDH2
		PLXDC1
		APOE

## Sheet: Add file 6d_Comp down-reg gene
Additional file 6d
Common down-regulated genes between the periods of comparison and genes unique to each period
11 common elements in "SFd-14 vs+28-Dn" and "LSd+7vs+28-Dn":
DPP10
RASD1	21 elements included exclusively in "SFd-14 vs+28-Dn":
TIPARP	MROH2B
RYR3	SREBF1	40 elements included exclusively in "LSd+7vs+28-Dn":
PPM1K	FADS2	TMOD4
ND5	FASN	MSR1
STAT5A	FBXO32	HAPLN3
NXPE4	RELN	C7
MT-ND4L	USP2	HHIPL2
VAV3	NR1D2	TECTB
STAT5B	LPCAT4	MYBPC1
	EHBP1	GGT5
	RAPGEFL1	MT-CYB
	EIF4EBP2	ENSBTAG00000046324
	ACSL3	KCTD12
	ADD3	RET
	NLRC5	STARD13
	ARVCF	RUSC2
	AGFG2	STATH
	DYRK2	NET1
	CGNL1	PHRF1
	ASAP3	TMEM164
	TYK2	DUSP1
		BTBD3
		OAS1Z
		C15orf62
		SNTB1
		ISG15
		HERC6
		TOR1AIP1
		KCNK5
		FOLR1
		LGR4
		MT-ND4
		SLC7A1
		OSBPL1A
		DDAH1
		MX1
		FRMPD3
		SLC2A1
		bta-mir-29c
		IQGAP2
		BCL6
		FGD3
