# Supplementary material for: Transcriptome adaptation of the bovine mammary gland to diets rich in unsaturated fatty acids shows greater impact of linseed oil over safflower oil on gene expression and metabolic pathways
Source: BMC Genomics. 2016 Feb 9;17:104. doi: 10.1186/s12864-016-2423-x (PMC4748538; doi:10.1186/s12864-016-2423-x)
Supplement: Additional file 7: — Differentially expressed genes in the solute carrier super gene family. (XLSX 24 kb) [file 12864_2016_2423_MOESM7_ESM.xlsx]

## Sheet: SLC gene family
Additional file 7:
Differentially expressed genes in the solute carrier super gene family
Linseed oil treatment
genes	FC	log2FC	PValue	FDR	Period of comparison
SLC16A1	-1.45877	-0.544754	0.000203527	0.0173061	LSD7 vs D28
SLC16A11	1.86929	0.902487	0.000151652	0.0141714	LSD7 vs D28
SLC22A16	-1.31398	-0.393944	0.000629164	0.0347559	LSD7 vs D28
SLC22A18	-1.62159	-0.697407	0.00228391	0.0753691	LSD-14 vs D7
SLC25A17	1.24089	0.311378	0.0034109	0.0896945	LSD-14 vs D7
SLC25A20	1.7629	0.817948	1.29322e-05	0.003887	LSD-14 vs D28
SLC25A28	-1.23146	-0.300366	0.00329878	0.0884228	LSD-14 vs D7
SLC25A34	2.15024	1.1045	1.85381e-06	0.000937101	LSD-14 vs D28
SLC25A34	1.90609	0.930613	6.1688e-05	0.00777897	LSD7 vs D28
SLC25A44	-1.26739	-0.341862	0.000704412	0.0362674	LSD7 vs D28
SLC25A6	-1.25302	-0.325405	0.00398727	0.0954119	LSD-14 vs D7
SLC2A1	-1.25242	-0.32472	0.000729821	0.0644154	LSD-14 vs D28
SLC2A1	-1.32295	-0.403763	2.71999e-05	0.0046537	LSD7 vs D28
SLC30A1	-1.58243	-0.662137	0.00139684	0.0913873	LSD-14 vs D28
SLC30A1	-1.66955	-0.739456	0.000474703	0.0340592	LSD-14 vs D7
SLC30A4	-1.35919	-0.442751	0.000973452	0.0441868	LSD7 vs D28
SLC30A5	1.28798	0.365112	0.000142616	0.0163508	LSD-14 vs D7
SLC31A1	1.22685	0.294964	0.00347521	0.0900881	LSD-14 vs D7
SLC31A2	-1.39074	-0.475854	0.00072315	0.0367983	LSD7 vs D28
SLC33A1	1.36759	0.451634	0.000595222	0.0367748	LSD-14 vs D7
SLC34A2	-1.62312	-0.698771	0.000239526	0.0187772	LSD7 vs D28
SLC35C1	1.31745	0.397749	0.000739164	0.0413077	LSD-14 vs D7
SLC35C1	-1.3725	-0.45681	0.000106817	0.0115331	LSD7 vs D28
SLC35D2	-1.49274	-0.577958	0.000227188	0.0301342	LSD-14 vs D28
SLC35D2	-1.59248	-0.671274	1.8877e-05	0.00361951	LSD7 vs D28
SLC35E1	1.35097	0.433997	2.80854e-05	0.00557746	LSD-14 vs D7
SLC35E1	-1.27195	-0.347043	0.000763778	0.0379195	LSD7 vs D28
SLC36A1	-1.42788	-0.513878	0.00164057	0.0614116	LSD7 vs D28
SLC37A1	-1.23265	-0.301763	0.00220488	0.0736351	LSD-14 vs D7
SLC37A3	1.35998	0.443587	0.00377916	0.0953016	LSD7 vs D28
SLC38A10	1.22493	0.292698	0.00385365	0.0950253	LSD-14 vs D7
SLC38A3	1.429	0.515008	0.000102845	0.0138572	LSD-14 vs D7
SLC38A7	-1.46833	-0.554176	7.88008e-05	0.0134889	LSD-14 vs D28
SLC38A7	-1.66793	-0.738058	2.16199e-07	0.000218577	LSD-14 vs D7
SLC39A10	1.29623	0.374316	0.0020691	0.070553	LSD-14 vs D7
SLC39A11	1.35179	0.434876	0.000892838	0.0704202	LSD-14 vs D28
SLC39A14	1.25482	0.327482	0.00118771	0.0539124	LSD-14 vs D7
SLC39A14	-1.24133	-0.311883	0.00201034	0.0681616	LSD7 vs D28
SLC39A7	1.30096	0.379573	0.000846173	0.0439733	LSD-14 vs D7
SLC39A8	-1.27665	-0.352362	0.00349883	0.091554	LSD7 vs D28
SLC39A9	-1.28668	-0.363656	0.00120144	0.0510841	LSD7 vs D28
SLC41A1	-1.44091	-0.52698	1.96171e-06	0.000839086	LSD7 vs D28
SLC44A3	1.29812	0.376421	0.00343843	0.0897623	LSD-14 vs D7
SLC45A3	-1.5715	-0.652142	0.00241945	0.0760879	LSD-14 vs D7
SLC46A3	-1.40602	-0.49162	0.00194157	0.0676555	LSD-14 vs D7
SLC5A5	-1.58331	-0.662941	0.00233523	0.0734787	LSD7 vs D28
SLC6A4	1.51831	0.602466	0.00137515	0.0913873	LSD-14 vs D28
SLC7A8	-1.66477	-0.735324	0.000744939	0.0414223	LSD-14 vs D7
SLC8B1	-1.24841	-0.320093	0.000311476	0.0264422	LSD-14 vs D7
SLC8B1	1.23125	0.300125	0.000698428	0.0362423	LSD7 vs D28
Safflower oil treatment
SLC17A9	2.54249	1.34624	4.08475e-06	0.00367302	SFd7vsd28
SLC25A20	1.77371	0.826771	2.44184e-05	0.0111415	SFd-14vsd28
SLC25A20	1.54192	0.624727	0.00126204	0.0979446	SFd7vsd28
SLC2A1	-1.27407	-0.349442	0.000944336	0.0863061	SFd7vsd28
SLC39A11	1.41629	0.502118	0.000375605	0.0519645	SFd7vsd28
SLC7A1	-1.33966	-0.421863	0.000852081	0.0826149	SFd7vsd28

## Sheet: Sheet2
Table S6: Differentially expressed genes in the solute carrier super gene family
Linseed oil treatment
genes	FC	log2FC	PValue	FDR	Period of comparison
SLC16A1	-1.45877	-0.544754	0.000203527	0.0173061	LSD7 vs D28
SLC16A11	1.86929	0.902487	0.000151652	0.0141714	LSD7 vs D28
SLC22A16	-1.31398	-0.393944	0.000629164	0.0347559	LSD7 vs D28
SLC22A18	-1.62159	-0.697407	0.00228391	0.0753691	LSD14 vs D7
SLC25A17	1.24089	0.311378	0.0034109	0.0896945	LSD14 vs D7
SLC25A20	1.7629	0.817948	1.29322e-05	0.003887	LSD14 vs D28
SLC25A28	-1.23146	-0.300366	0.00329878	0.0884228	LSD14 vs D7
SLC25A34	2.15024	1.1045	1.85381e-06	0.000937101	LSD14 vs D28
SLC25A44	-1.26739	-0.341862	0.000704412	0.0362674	LSD7 vs D28
SLC25A6	-1.25302	-0.325405	0.00398727	0.0954119	LSD14 vs D7
SLC2A1	-1.25242	-0.32472	0.000729821	0.0644154	LSD14 vs D28
SLC30A1	-1.58243	-0.662137	0.00139684	0.0913873	LSD14 vs D28
SLC30A4	-1.35919	-0.442751	0.000973452	0.0441868	LSD7 vs D28
SLC30A5	1.28798	0.365112	0.000142616	0.0163508	LSD14 vs D7
SLC31A1	1.22685	0.294964	0.00347521	0.0900881	LSD14 vs D7
SLC31A2	-1.39074	-0.475854	0.00072315	0.0367983	LSD7 vs D28
SLC33A1	1.36759	0.451634	0.000595222	0.0367748	LSD14 vs D7
SLC34A2	-1.62312	-0.698771	0.000239526	0.0187772	LSD7 vs D28
SLC35C1	1.31745	0.397749	0.000739164	0.0413077	LSD14 vs D7
SLC35D2	-1.49274	-0.577958	0.000227188	0.0301342	LSD14 vs D28
SLC35E1	1.35097	0.433997	2.80854e-05	0.00557746	LSD14 vs D7
SLC36A1	-1.42788	-0.513878	0.00164057	0.0614116	LSD7 vs D28
SLC37A1	-1.23265	-0.301763	0.00220488	0.0736351	LSD14 vs D7
SLC37A3	1.35998	0.443587	0.00377916	0.0953016	LSD7 vs D28
SLC38A10	1.22493	0.292698	0.00385365	0.0950253	LSD14 vs D7
SLC38A3	1.429	0.515008	0.000102845	0.0138572	LSD14 vs D7
SLC38A7	-1.46833	-0.554176	7.88008e-05	0.0134889	LSD14 vs D28
SLC39A10	1.29623	0.374316	0.0020691	0.070553	LSD14 vs D7
SLC39A11	1.35179	0.434876	0.000892838	0.0704202	LSD14 vs D28
SLC39A14	1.25482	0.327482	0.00118771	0.0539124	LSD14 vs D7
SLC39A7	1.30096	0.379573	0.000846173	0.0439733	LSD14 vs D7
SLC39A8	-1.27665	-0.352362	0.00349883	0.091554	LSD7 vs D28
SLC39A9	-1.28668	-0.363656	0.00120144	0.0510841	LSD7 vs D28
SLC41A1	-1.44091	-0.52698	1.96171e-06	0.000839086	LSD7 vs D28
SLC44A3	1.29812	0.376421	0.00343843	0.0897623	LSD14 vs D7
SLC45A3	-1.5715	-0.652142	0.00241945	0.0760879	LSD14 vs D7
SLC46A3	-1.40602	-0.49162	0.00194157	0.0676555	LSD14 vs D7
SLC5A5	-1.58331	-0.662941	0.00233523	0.0734787	LSD7 vs D28
SLC6A4	1.51831	0.602466	0.00137515	0.0913873	LSD14 vs D28
SLC7A8	-1.66477	-0.735324	0.000744939	0.0414223	LSD14 vs D7
SLC8B1	-1.24841	-0.320093	0.000311476	0.0264422	LSD14 vs D7
Safflower oil treatment
SLC17A9	2.54249	1.34624	4.08475e-06	0.00367302	SFd7vsd28
SLC25A20	1.77371	0.826771	2.44184e-05	0.0111415	SFd14vsd28
SLC2A1	-1.27407	-0.349442	0.000944336	0.0863061	SFd7vsd28
SLC39A11	1.41629	0.502118	0.000375605	0.0519645	SFd7vsd28
SLC7A1	-1.33966	-0.421863	0.000852081	0.0826149	SFd7vsd28

## Sheet: Sheet3
genes	FC	log2FC	PValue	FDR	Treatment
SLC17A9	2.54249	1.34624	4.08475e-06	0.00367302	SFd7vsd28
SLC25A20	1.77371	0.826771	2.44184e-05	0.0111415	SFd14vsd28
SLC2A1	-1.27407	-0.349442	0.000944336	0.0863061	SFd7vsd28
SLC39A11	1.41629	0.502118	0.000375605	0.0519645	SFd7vsd28
SLC7A1	-1.33966	-0.421863	0.000852081	0.0826149	SFd7vsd28
