# Supplementary material for: Transcriptome adaptation of the bovine mammary gland to diets rich in unsaturated fatty acids shows greater impact of linseed oil over safflower oil on gene expression and metabolic pathways
Source: BMC Genomics. 2016 Feb 9;17:104. doi: 10.1186/s12864-016-2423-x (PMC4748538; doi:10.1186/s12864-016-2423-x)
Supplement: Additional file 11: — a-b: Several functions of lipid metabolism were affected by genes differentially expressed when cows were fed diets supplemented with 5%linseed oil (a) or 5 % safflower oil (b) for 4 weeks as compared to same cows on a control diet. (XLS 50 kb) [file 12864_2016_2423_MOESM11_ESM.xls]

## Sheet: Table S11a_Linseed_Fxn lipid me
Additional file 11a
Several functions of lipid metabolism were affected by genes differentially expressed when cows were fed diets supplemented with
5% linseed oil for 4 weeks as compared to same cows on a control diet
Categories	Functions Annotation	p-Value	Predicted Activation State	Activation z-score	Molecules	# Molecules
Lipid Metabolism, Molecular Transport, Small Molecule Biochemistry	concentration of acylglycerol	1.53E-06		-0.813	ADORA2B,ANGPTL4,DBI,FASN,INSIG1,LPIN1,MFSD2A,NQO1,PCK2,PDK4,RRAD,SCP2,SORT1,SREBF1,UCP2	15
Lipid Metabolism, Molecular Transport, Small Molecule Biochemistry	concentration of triacylglycerol	2.55E-06		-0.306	ANGPTL4,DBI,FASN,INSIG1,LPIN1,MFSD2A,NQO1,PCK2,PDK4,RRAD,SCP2,SORT1,SREBF1,UCP2	14
Lipid Metabolism, Molecular Transport, Small Molecule Biochemistry	concentration of lipid	6.05E-06		-0.216	ACSS1,ADORA2B,ANGPTL4,CLDN7,CPT1A,DBI,F2R,FASN,INSIG1,KCNMA1,LPIN1,MFSD2A,NQO1,PCK2,PDK4,PIK3CG,RRAD,SCNN1A,SCP2,SLC6A4,SORT1,SREBF1,TYK2,UCP2	24
Energy Production, Lipid Metabolism, Small Molecule Biochemistry	oxidation of lipid	1.55E-05		-0.772	ACADVL,CPT1A,CYP2B6,FASN,G0S2,LPIN1,NAD+,PDK4,SLC2A1,SREBF1,UCP2	11
Lipid Metabolism, Small Molecule Biochemistry	synthesis of fatty acid	2.00E-05	Decreased	-2.710	ACADVL,ACSS1,CALB1,CNTFR,F2RL1,FASN,INSIG1,PDK4,SCP2,SREBF1,STAT5A,STAT5B,TRIB3	13
Energy Production, Lipid Metabolism, Small Molecule Biochemistry	oxidation of fatty acid	4.36E-05		-0.392	ACADVL,CPT1A,FASN,G0S2,LPIN1,PDK4,SLC2A1,SREBF1,UCP2	9
Lipid Metabolism, Small Molecule Biochemistry	fatty acid metabolism	1.05E-04	Decreased	-2.212	ACADVL,ACSS1,CALB1,CNTFR,CPT1A,DBI,F2RL1,FASN,INSIG1,LPIN1,NQO1,PDK4,SCP2,SREBF1,STAT5A,STAT5B,TRIB3	17
Lipid Metabolism, Nucleic Acid Metabolism, Small Molecule Biochemistry	synthesis of acetyl-coenzyme A	1.12E-04			ACSS1,FASN,PDK4	3
Lipid Metabolism, Small Molecule Biochemistry	synthesis of myristic acid	1.67E-04			FASN,SREBF1	2
Lipid Metabolism, Small Molecule Biochemistry, Vitamin and Mineral Metabolism	steroid metabolism	1.81E-04			CALB1,CYP2B6,DBI,INSIG1,KCNMA1,SCP2,SREBF1,STAT5A,STAT5B,TIPARP	10
Lipid Metabolism, Molecular Transport, Small Molecule Biochemistry	accumulation of lipid	2.05E-04		-0.965	ACADVL,CPT1A,DBI,FASN,INSIG1,LPIN1,PIK3CG,SCP2,SREBF1,STAT5A,UCP2	11
Lipid Metabolism, Molecular Transport, Small Molecule Biochemistry	accumulation of triacylglycerol	2.10E-04		-0.391	CPT1A,INSIG1,LPIN1,SCP2,SREBF1,STAT5A	6
Lipid Metabolism, Small Molecule Biochemistry	metabolism of triacylglycerol	2.78E-04			CPT1A,DBI,FASN,INSIG1,LPIN1,SREBF1	6
Lipid Metabolism, Small Molecule Biochemistry	synthesis of lipid	2.94E-04	Decreased	-2.281	ACADVL,ACSS1,ADORA2B,CALB1,CNTFR,DBI,F2RL1,FASN,INSIG1,LPIN1,PDK4,PIGZ,PIK3CG,SCP2,SPTLC3,SREBF1,STAT5A,STAT5B,TRIB3	19
Lipid Metabolism, Molecular Transport, Small Molecule Biochemistry	concentration of fatty acid	3.99E-04		-0.982	ACSS1,ANGPTL4,CPT1A,DBI,LPIN1,PDK4,SCP2,SREBF1,TYK2,UCP2	10
Lipid Metabolism, Small Molecule Biochemistry	modification of palmitic acid	1.28E-03		-0.098	CPT1A,FASN,LPIN1,UCP2	4
Lipid Metabolism, Small Molecule Biochemistry	metabolism of succinic acid	2.41E-03			STAT5A,STAT5B	2
Lipid Metabolism, Small Molecule Biochemistry	synthesis of stearic acid	2.41E-03			FASN,SREBF1	2
Lipid Metabolism, Nucleic Acid Metabolism, Small Molecule Biochemistry	metabolism of acyl-coenzyme A	2.66E-03			DBI,FASN,SCP2	3
Lipid Metabolism, Small Molecule Biochemistry	binding of eicosanoid	4.78E-03			CPT1A,F2R	2
Lipid Metabolism, Small Molecule Biochemistry	synthesis of palmitic acid	5.49E-03			FASN,SREBF1	2
Lipid Metabolism, Small Molecule Biochemistry	conversion of fatty acid	6.97E-03			CYP2B6,FASN,SREBF1	3
Lipid Metabolism, Small Molecule Biochemistry	binding of U46619	7.49E-03			F2R	1
Lipid Metabolism, Small Molecule Biochemistry	binding of eicosapentenoic acid	7.49E-03			CPT1A	1
Lipid Metabolism, Nucleic Acid Metabolism, Small Molecule Biochemistry	binding of malonyl-coenzyme A	7.49E-03			CPT1A	1
Lipid Metabolism, Nucleic Acid Metabolism, Small Molecule Biochemistry	cleavage of 3-ketopristanoyl-coenzyme A	7.49E-03			SCP2	1
Lipid Metabolism, Molecular Transport, Small Molecule Biochemistry	co-localization of NBD-stearic acid	7.49E-03			SCP2	1
Lipid Metabolism, Small Molecule Biochemistry	entrance of long chain fatty acid	7.49E-03			CPT1A	1
Lipid Metabolism, Molecular Transport, Small Molecule Biochemistry	exchange of malic acid	7.49E-03			UCP2	1
Lipid Metabolism, Molecular Transport, Nucleic Acid Metabolism, Small Molecule Biochemistry, Vitamin and Mineral Metabolism	import of phytanoyl-coenzyme A	7.49E-03			SCP2	1
Endocrine System Development and Function, Lipid Metabolism, Small Molecule Biochemistry, Vitamin and Mineral Metabolism	metabolism of aldosterone	7.49E-03			KCNMA1	1
Carbohydrate Metabolism, Lipid Metabolism, Molecular Transport, Small Molecule Biochemistry	quantity of 1,2-dipalmitoylphosphatidylcholine	7.49E-03			INSIG1	1
Lipid Metabolism, Small Molecule Biochemistry	targeting of cholesterol	7.49E-03			SCP2	1
Lipid Metabolism, Small Molecule Biochemistry	utilization of triacylglycerol	7.49E-03			ANGPTL4	1
Lipid Metabolism, Molecular Transport, Small Molecule Biochemistry	concentration of cholesterol	7.68E-03		1.076	ANGPTL4,DBI,INSIG1,SCNN1A,SCP2,SORT1,SREBF1,TYK2	8
Lipid Metabolism, Molecular Transport, Small Molecule Biochemistry	quantity of steroid	9.47E-03		1.428	ANGPTL4,CLDN7,DBI,INSIG1,KCNMA1,SCNN1A,SCP2,SLC6A4,SORT1,SREBF1,TYK2	11
Lipid Metabolism, Small Molecule Biochemistry	conversion of lipid	1.01E-02		-0.555	ANGPTL4,CYP2B6,FASN,NAD+,SH3BP5,SREBF1	6
Energy Production, Lipid Metabolism, Small Molecule Biochemistry	oxidation of palmitic acid	1.03E-02			CPT1A,LPIN1,UCP2	3
Lipid Metabolism, Molecular Transport, Small Molecule Biochemistry	quantity of non-esterified fatty acid	1.07E-02			ANGPTL4,LPIN1	2
Lipid Metabolism, Molecular Transport, Small Molecule Biochemistry	accumulation of cholesterol	1.08E-02			INSIG1,SCP2,SREBF1	3
Energy Production, Lipid Metabolism, Small Molecule Biochemistry	oxidation of oleic acid	1.17E-02			CPT1A,UCP2	2
Lipid Metabolism, Molecular Transport, Small Molecule Biochemistry	quantity of diacylglycerol	1.28E-02			ADORA2B,LPIN1,PDK4	3
Lipid Metabolism, Small Molecule Biochemistry	lipolysis	1.35E-02			ANGPTL4,EIF4EBP2,G0S2,SREBF1	4
Lipid Metabolism, Molecular Transport, Small Molecule Biochemistry	accumulation of cholesterol ester	1.38E-02			INSIG1,SCP2	2

## Sheet: Table S11b_safflow_Fxn lipid me
Additional file 11b:
Several functions of lipid metabolism were affected by genes differentially expressed when cows were fed diets supplemented with
5% safflower oil for 4 weeks as compared to same cows on a control diet
Categories	Functions Annotation	p-Value	Predicted Activation State	Activation z-score	Molecules	# Molecules
Lipid Metabolism, Small Molecule Biochemistry	synthesis of fatty acid	3.85E-08	Decreased	-2.269	ACADVL,ACSL3,FADS2,FASN,HPGD,LTF,PDK4,SCP2,SREBF1,STAT5A,STAT5B,TXN	12
Energy Production, Lipid Metabolism, Small Molecule Biochemistry	oxidation of fatty acid	1.47E-07		-0.647	ACADS,ACADVL,ACSL3,ECHS1,FASN,HPGD,PDK4,SREBF1,UCP2	9
Lipid Metabolism, Molecular Transport, Small Molecule Biochemistry	concentration of fatty acid	8.97E-06		-1.640	ANGPTL4,FADS2,HPGD,OLR1,PDK4,SCP2,SREBF1,TYK2,UCP2	9
Lipid Metabolism, Small Molecule Biochemistry	fatty acid metabolism	1.17E-05		-1.960	ACADVL,ACSL3,FADS2,FASN,HPGD,LBP,LTF,PDK4,SCP2,SREBF1,STAT5A,STAT5B,TXN	13
Lipid Metabolism, Molecular Transport, Small Molecule Biochemistry	concentration of triacylglycerol	3.41E-05		-0.030	ANGPTL4,AQP3,FADS2,FASN,PDK4,SCP2,SORT1,SREBF1,UCP2	9
Lipid Metabolism, Small Molecule Biochemistry	synthesis of lipid	4.27E-05	Decreased	-2.371	ACADVL,ACSL3,AGPAT9,FADS2,FASN,HPGD,IGFBP2,LTF,PDK4,SCP2,SREBF1,STAT5A,STAT5B,TXN	14
Lipid Metabolism, Small Molecule Biochemistry	synthesis of myristic acid	5.94E-05			FASN,SREBF1	2
Lipid Metabolism, Small Molecule Biochemistry	synthesis of stearic acid	1.18E-04			FASN,SREBF1	2
Lipid Metabolism, Molecular Transport, Small Molecule Biochemistry	concentration of lipid	1.78E-04		-0.507	ANGPTL4,AQP3,FADS2,FASN,HPGD,LBP,OLR1,PDK4,SCP2,SORT1,SREBF1,TYK2,UCP2,VAV3	14
Lipid Metabolism, Small Molecule Biochemistry	synthesis of palmitic acid	2.94E-04			FASN,SREBF1	2
Energy Production, Lipid Metabolism, Small Molecule Biochemistry	beta-oxidation of fatty acid	3.78E-04			ACADS,ACADVL,ECHS1,FASN	4
Lipid Metabolism, Small Molecule Biochemistry	synthesis of eicosanoid	5.64E-04		-1.532	FADS2,FASN,HPGD,LTF,STAT5A,STAT5B	6
Lipid Metabolism, Molecular Transport, Small Molecule Biochemistry	accumulation of lipid	6.58E-04		-1.407	ACADVL,AGPAT9,FASN,SCP2,SREBF1,STAT5A,UCP2	7
Lipid Metabolism, Molecular Transport, Small Molecule Biochemistry	concentration of 22:6(n-3) fatty acids	8.73E-04			FADS2,SCP2	2
Lipid Metabolism, Small Molecule Biochemistry	metabolism of succinic acid	8.73E-04			STAT5A,STAT5B	2
Lipid Metabolism, Small Molecule Biochemistry	conversion of fatty acid	1.08E-03			FASN,HPGD,SREBF1	3
Lipid Metabolism, Nucleic Acid Metabolism, Small Molecule Biochemistry	synthesis of acetyl-coenzyme A	1.27E-03			FASN,PDK4	2
Lipid Metabolism, Small Molecule Biochemistry	synthesis of leukotriene	3.11E-03			LTF,STAT5A,STAT5B	3
Lipid Metabolism, Small Molecule Biochemistry	synthesis of triacylglycerol	3.11E-03			AGPAT9,FASN,SREBF1	3
Energy Production, Lipid Metabolism, Small Molecule Biochemistry	oxidation of oleic acid	3.23E-03			ACSL3,UCP2	2
Lipid Metabolism, Small Molecule Biochemistry	transmission of lipid	3.95E-03			LBP,SCP2	2
Lipid Metabolism, Molecular Transport, Small Molecule Biochemistry	concentration of cholesterol	4.08E-03		1.135	ANGPTL4,OLR1,SCP2,SORT1,SREBF1,TYK2	6
Lipid Metabolism, Small Molecule Biochemistry	binding of lipoteichoic acid	4.48E-03			LBP	1
Lipid Metabolism, Nucleic Acid Metabolism, Small Molecule Biochemistry	cleavage of 3-ketopristanoyl-coenzyme A	4.48E-03			SCP2	1
Lipid Metabolism, Molecular Transport, Small Molecule Biochemistry	co-localization of NBD-stearic acid	4.48E-03			SCP2	1
Lipid Metabolism, Small Molecule Biochemistry	conversion of 13,14-dihydro-15-oxo-lipoxin A4	4.48E-03			HPGD	1
Lipid Metabolism, Small Molecule Biochemistry	conversion of palmitic acid	4.48E-03			FASN	1
Lipid Metabolism, Molecular Transport, Small Molecule Biochemistry	exchange of malic acid	4.48E-03			UCP2	1
Lipid Metabolism, Molecular Transport, Nucleic Acid Metabolism, Small Molecule Biochemistry, Vitamin and Mineral Metabolism	import of phytanoyl-coenzyme A	4.48E-03			SCP2	1
Lipid Metabolism, Small Molecule Biochemistry	inactivation of prostaglandin	4.48E-03			HPGD	1
Lipid Metabolism, Small Molecule Biochemistry	targeting of cholesterol	4.48E-03			SCP2	1
Lipid Metabolism, Small Molecule Biochemistry	utilization of triacylglycerol	4.48E-03			ANGPTL4	1
Lipid Metabolism, Small Molecule Biochemistry	conversion of lipid	5.83E-03		-1.067	ANGPTL4,FASN,HPGD,SREBF1	4
Lipid Metabolism, Molecular Transport, Small Molecule Biochemistry	accumulation of triacylglycerol	7.72E-03			SCP2,SREBF1,STAT5A	3
Lipid Metabolism, Molecular Transport, Small Molecule Biochemistry	uptake of lipid	8.12E-03			ANGPTL4,OLR1,SCP2,SREBF1	4
Lipid Metabolism, Small Molecule Biochemistry	synthesis of leukotriene B4	8.49E-03			STAT5A,STAT5B	2
Carbohydrate Metabolism, Lipid Metabolism, Small Molecule Biochemistry	acylation of lysophosphatidylcholine	8.94E-03			LPCAT4	1
Lipid Metabolism, Nucleic Acid Metabolism, Small Molecule Biochemistry	conversion of malonyl-coenzyme A	8.94E-03			FASN	1
Lipid Metabolism, Small Molecule Biochemistry	incorporation of cholesterol	8.94E-03			SCP2	1
Drug Metabolism, Energy Production, Lipid Metabolism, Small Molecule Biochemistry	oxidation of prostaglandin E2	8.94E-03			HPGD	1
Antigen Presentation, Carbohydrate Metabolism, Lipid Metabolism, Small Molecule Biochemistry	presentation of lipopolysaccharide	8.94E-03			LBP	1
Lipid Metabolism, Molecular Transport, Small Molecule Biochemistry	quantity of succinic acid	8.94E-03			UCP2	1
Lipid Metabolism, Small Molecule Biochemistry	targeting of fatty acid	8.94E-03			SCP2	1
Lipid Metabolism, Small Molecule Biochemistry	lipolysis	9.47E-03			ANGPTL4,EIF4EBP2,SREBF1	3
Lipid Metabolism, Small Molecule Biochemistry	incorporation of lipid	9.58E-03			FASN,SCP2	2
Lipid Metabolism, Small Molecule Biochemistry, Vitamin and Mineral Metabolism	steroid metabolism	1.04E-02			SCP2,SREBF1,STAT5A,STAT5B,TIPARP	5
Lipid Metabolism, Nucleic Acid Metabolism, Small Molecule Biochemistry	metabolism of acyl-coenzyme A	1.19E-02			FASN,SCP2	2
Lipid Metabolism, Molecular Transport, Small Molecule Biochemistry	deposition of lipid	1.26E-02			FASN,SREBF1	2
Lipid Metabolism, Small Molecule Biochemistry	conversion of triacylglycerol	1.34E-02			SREBF1	1
Lipid Metabolism, Small Molecule Biochemistry	incorporation of cholesterol ester	1.34E-02			SCP2	1
Carbohydrate Metabolism, Lipid Metabolism, Molecular Transport, Small Molecule Biochemistry	redistribution of phosphatidylinositol	1.34E-02			SCP2	1
Lipid Metabolism, Small Molecule Biochemistry	synthesis of docosahexaenoic acid	1.34E-02			FADS2	1
Lipid Metabolism, Nucleic Acid Metabolism, Small Molecule Biochemistry	synthesis of malonyl-coenzyme A	1.34E-02			FASN	1
Lipid Metabolism, Small Molecule Biochemistry	synthesis of monounsaturated fatty acids	1.34E-02			SREBF1	1
Carbohydrate Metabolism, Lipid Metabolism, Molecular Transport, Small Molecule Biochemistry	transport of lipopolysaccharide	1.34E-02			LBP	1
Lipid Metabolism, Molecular Transport, Small Molecule Biochemistry	efflux of cholesterol	1.36E-02			RELN,SCP2,SREBF1	3
Lipid Metabolism, Molecular Transport, Small Molecule Biochemistry	quantity of steroid	1.45E-02		1.129	ANGPTL4,OLR1,SCP2,SORT1,SREBF1,TYK2,VAV3	7
Lipid Metabolism, Molecular Transport, Small Molecule Biochemistry	quantity of polyunsaturated fatty acids	1.46E-02			FADS2,HPGD,SCP2	3
Lipid Metabolism, Small Molecule Biochemistry	homeostasis of lipid	1.55E-02			ACADVL,ANGPTL4,NR1D2,SREBF1	4
Lipid Metabolism, Small Molecule Biochemistry	modification of palmitic acid	1.66E-02			FASN,UCP2	2
Carbohydrate Metabolism, Lipid Metabolism, Small Molecule Biochemistry	recognition of lipopolysaccharide	1.78E-02			LBP	1
Carbohydrate Metabolism, Lipid Metabolism, Small Molecule Biochemistry	transmission of lipopolysaccharide	1.78E-02			LBP	1
Lipid Metabolism, Molecular Transport, Small Molecule Biochemistry	accumulation of cholesterol	1.96E-02			SCP2,SREBF1	2
Lipid Metabolism, Molecular Transport, Small Molecule Biochemistry	uptake of cholesterol	1.96E-02			SCP2,SREBF1	2
Lipid Metabolism, Molecular Transport, Small Molecule Biochemistry	quantity of oleic acid	2.22E-02			SREBF1	1
