# Supplementary material for: Transcriptome adaptation of the bovine mammary gland to diets rich in unsaturated fatty acids shows greater impact of linseed oil over safflower oil on gene expression and metabolic pathways
Source: BMC Genomics. 2016 Feb 9;17:104. doi: 10.1186/s12864-016-2423-x (PMC4748538; doi:10.1186/s12864-016-2423-x)
Supplement: Additional file 15: — Differentially expressed genes with functions in cell death and apoptosis in linseed oil treatment. (XLS 35 kb) [file 12864_2016_2423_MOESM15_ESM.xls]

## Sheet: Additional file 15
Additional file 15
Differentially expressed genes with functions in cell death and apoptosis in linseed oil treatment
Categories	Diseases or Functions Annotation	p-Value	Predicted Activation State	Activation z-score	Molecules	# Molecules
Cell Death and Survival	cell death	8.60E-08		0.555	ADCYAP1R1,ADD3,ADORA2B,AGR2,ANGPTL4,ARF4,ARG2,ASNS,ATF5,ATP2B2,BACH1,CALB1,CAPN6,CENPJ,CLDN7,CNTFR,CSRNP1,CYP2B6,DDIT3,DOCK8,EMP1,F2R,F2RL1,FASN,G0S2,GINS1,GNG2,GSR,HBEGF,ISG20,ITGAL,ITSN1,KCNMA1,KLF11,LIG3,MME,NAD+,NOC2L,NQO1,PCK2,PIK3CG,PKP2,RAC2,RAPGEF4,RASD1,RNASE1,RRAD,SCP2,SH3BP5,SLC2A1,SORT1,SREBF1,STAT5A,STAT5B,STEAP3,TBX3,TIMP3,TRIB3,TRPM2,TYK2,UBC,UBD,UCP2	63
Cell Death and Survival	apoptosis	1.93E-05		0.039	ADORA2B,ANGPTL4,ARF4,ARG2,ASNS,ATF5,ATP2B2,BACH1,CALB1,CAPN6,CENPJ,CLDN7,CSRNP1,DDIT3,F2R,F2RL1,FASN,G0S2,GINS1,GNG2,GSR,HBEGF,ITSN1,KCNMA1,KLF11,MME,NAD+,NOC2L,NQO1,PIK3CG,PKP2,RAC2,RAPGEF4,RASD1,RNASE1,RRAD,SLC2A1,SORT1,SREBF1,STAT5A,STAT5B,STEAP3,TBX3,TIMP3,TRIB3,TRPM2,UBD,UCP2	48
Cell Death and Survival	necrosis	3.48E-05		0.412	ADORA2B,AGR2,ASNS,ATF5,ATP2B2,BACH1,CALB1,CAPN6,DDIT3,DOCK8,EMP1,F2R,FASN,G0S2,GNG2,HBEGF,ITSN1,LIG3,MME,NAD+,NOC2L,NQO1,PCK2,PIK3CG,PKP2,RAC2,RAPGEF4,RASD1,RNASE1,RRAD,SCP2,SH3BP5,SLC2A1,SORT1,SREBF1,STAT5A,STAT5B,STEAP3,TIMP3,TRIB3,TRPM2,TYK2,UBD,UCP2	44
Cell Death and Survival	cell death of heart cell lines	3.88E-04			DDIT3,HBEGF,PKP2,SH3BP5	4
Cell Death and Survival	apoptosis of erythroid progenitor cells	1.94E-03			STAT5A,STAT5B	2
Cell Death and Survival	cell death of immune cells	2.08E-03		1.331	DDIT3,DOCK8,F2R,NAD+,NOC2L,NQO1,PIK3CG,RAC2,SH3BP5,SLC2A1,STAT5A,STAT5B,TYK2,UBD	14
Cell Death and Survival	apoptosis of heart cell lines	2.27E-03			DDIT3,HBEGF,PKP2	3
Cell Death and Survival	necrosis of prostate cancer cell lines	2.32E-03		1.114	AGR2,DDIT3,FASN,HBEGF,MME,NAD+,STAT5A	7
Cell Death and Survival	cell viability of leukocytes	3.17E-03		-0.140	DOCK8,F2R,PIK3CG,RAC2,STAT5A,STAT5B,TYK2	7
Cell Death and Survival	cytolysis of blood cells	3.75E-03			ADD3,ITGAL,PIK3CG,STAT5A,STAT5B	5
Cell Death and Survival	cell survival	3.91E-03		0.300	ADORA2B,ATF5,CALB1,CNTFR,DDIT3,DOCK8,EMP1,F2R,HBEGF,NAD+,PDK4,PIK3CG,RAC2,RAPGEF4,SLC2A1,SNRPA1,STAT5A,STAT5B,TBX3,TRPM2,TYK2,UCP2	22
Cell Death and Survival	cytolysis of lymphocytes	4.17E-03			ITGAL,PIK3CG,STAT5A,STAT5B	4
Cell Death and Survival	cell death of tumor cell lines	4.40E-03		0.136	ADORA2B,AGR2,ASNS,BACH1,CALB1,CAPN6,DDIT3,FASN,G0S2,HBEGF,ITSN1,LIG3,MME,NAD+,NOC2L,NQO1,PCK2,RAPGEF4,RASD1,RNASE1,SH3BP5,SREBF1,STAT5A,STAT5B,TYK2,UCP2	26
Cell Death and Survival, Hematological System Development and Function	cell viability of lymphocytes	7.37E-03		0.371	DOCK8,F2R,PIK3CG,STAT5A,STAT5B	5
Cancer, Cell Death and Survival, Organismal Injury and Abnormalities, Tumor Morphology	apoptosis of TM4t cells	7.49E-03			DDIT3	1
Cell Death and Survival	apoptosis of neuronal hybrid cells	7.49E-03			CALB1	1
Cancer, Cell Death and Survival, Organismal Injury and Abnormalities, Tumor Morphology	lysis of glioma cells	7.49E-03			MME	1
Cell Death and Survival	cytolysis of natural killer cells	8.98E-03			ITGAL,STAT5A,STAT5B	3
Cell Death and Survival, Hematological System Development and Function	survival of pre-B lymphocytes	9.70E-03			STAT5A,STAT5B	2
Cell Death and Survival	cytolysis	1.24E-02			ADD3,GSR,ITGAL,MME,PIK3CG,STAT5A,STAT5B	7
Cell Death and Survival	cell death of lymphocytes	1.30E-02		1.184	NOC2L,NQO1,PIK3CG,SH3BP5,STAT5A,STAT5B,UBD	7
Cell Death and Survival	apoptosis of pancreatic cancer cell lines	1.35E-02			ASNS,DDIT3,HBEGF,SREBF1	4
